# Supplementary material for: Cross-Species Upregulation of MAGED2 in Liver Cancer Suggests a Role in Obesity-Driven Tumor Progression
Source: Curr Issues Mol Biol. 2026 Jan 27;48(2):139. doi: 10.3390/cimb48020139 (PMC12939545; doi:10.3390/cimb48020139)
Supplement: Supplementary file 1 [file cimb-48-00139-s001.zip]

Archive with 9 entries (8 files):
- Sup-rev/
- Sup-rev/Table S1_path eval of liver sections.xlsx
- __MACOSX/Sup-rev/._Table S1_path eval of liver sections.xlsx
- Sup-rev/Supplemental figures_revised.2.pdf
- __MACOSX/Sup-rev/._Supplemental figures_revised.2.pdf
- Sup-rev/Table S3_DEG_supplementary_table.xlsx
- __MACOSX/Sup-rev/._Table S3_DEG_supplementary_table.xlsx
- Sup-rev/Table S2_percentage identical between homologs.xlsx
- __MACOSX/Sup-rev/._Table S2_percentage identical between homologs.xlsx
