# Supplementary material for: Cross-Species Upregulation of MAGED2 in Liver Cancer Suggests a Role in Obesity-Driven Tumor Progression
Source: Curr Issues Mol Biol. 2026 Jan 27;48(2):139. doi: 10.3390/cimb48020139 (PMC12939545; doi:10.3390/cimb48020139)
Supplement: Supplementary file 1 [file cimb-48-00139-s001.zip › Sup-rev/Table S1_path eval of liver sections.xlsx]

## Sheet: Sheet1
File Name	Diet group	Normal or tumor	Pathologist Evaluation (SM 3-12-25)	Overall Slide Comments (3-12-25)
1.11.4 L(A) 4x or 10x	CCN	normal	Liver, mild hepatocellular glycogen deposition in mid-zonal to periportal hepatocytes (c/w with normal glycogen metabolism); no tumor present, no evidence of hepatocellular necrosis; no evidence of inflammation; bi-nucleation noted within hepatocytes (c/w normal variation)	Glycogen accumulation is likley normal depending on when the mouse was euthanized. Glycogen is highly prevalent in hepatocytes in the morning hours due to nocturnal feeding, and is metabolized from the central vein to the portal triads in that direction throughout the day
2.25.4 L(A) 4x or 10x	CC	normal	The staining of the 4x is difficult to see cellular detail; no evidence of necrosis or tumors, no evidence of inflammation; portal triads not available for examination; bi-nucleation noted within hepatocytes (c/w normal variation)	None, unable to fully evaluate liver due to lack of portal triads in the images provided
3.44.3 LT (A) 4x or 10x	HFBN	tumor	4x view: compressive, well-demarcated, cellular neoplasm (c/w hepatocellular tumor) with adjacent compressed unaffected liver tissue; hepatocytes have evidence of macrovesicular fatty change (unabe to see at higher mag); 10x view: moderately well differentiated neoplasm; tumor cells contain variably sized vacuoles, moderate anisokaryosis, prominent nucleoli, binucleation (r/o normal mouse variati…	Was not able to see the full extent of the tumor, likley a hepatocellular carcinoma as the hepatic cords are at least 4-5 cells thick; the morphology and other changes noted in the neoplastic cells are more consistent with a carcinoma vs adenoma
3.44.4 L(A) 4x or 10x	HFBN	normal	Liver, mild hepatocellular glycogen deposition in mid-zonal to periportal hepatocytes (c/w with normal glycogen metabolism); no tumor present, no evidence of hepatocellular necrosis, no evidence of inflammation; bi-nucleation noted within hepatocytes (c/w normal variation)	Glycogen accumulation is likley normal depending on when the mouse was euthanized. Glycogen is highly prevalent in hepatocytes in the morning hours due to nocturnal feeding, and is metabolized from the central vein to the portal triads in that direction throughout the day
4.57.4 L(A) 4x or 10x	HFB	normal	No evidence of tumor or hepatocellular necrosis; no evidence of inflammation; bi-nucleation noted within hepatocytes (c/w normal variation)	The lack of glycogen in the hepatocytes is likely consistent with euthanasia at a later time during the day
5.75.4 L(A) 4x or 10x	HFCN	normal	No evidence of tumor or hepatocellular necrosis; no evidence of inflammation; minimal to mild extramedullary hematopoiesis notes aorund portal vein and within sinusoids; bi-nucleation noted within hepatocytes (c/w normal variation)	The extramedullary hematopoiesis (EMH) is presumed at this point and cannot be definitively confirmed without seeing the entire slide at a higher magnification; EMH is not normally seen in mice and can be associated with experimental drug treatment. However, no drugs or other agents were given in this case. Therefore, additional workup would be recommended to further identify and characterize thi…
6.90.4 LT(A) 4x or 10x	HFC	tumor	Presumed liver tumor present, cannot see adjacent unaffect liver tissue; area of necrosis and inflammation on the lower left aspect of the image, unable to determine full extent of lesion; 10x: neoplastic cells have variably sized vacuoles, with moderate anisokaryosis, single cell necrosis, prominent nucleoli	Was not able to see the full extent of the tumor, likley a hepatocellular carcinoma as the hepatic cords are at least 4-5 cells thick; the morphology and other changes noted in the neoplastic cells are more consistent with a carcinoma vs adenoma
6.92.2 L(A) 4x or 10x	HFC	normal	Moderate, mid-zonal to periportal micro and macrovesicular fatty change, no evidence of tumor, inflammation or hepatocellular necrosis; bi-nucleation noted within hepatocytes (c/w normal variation)	The fatty change noted in the hepatocytes can be associated with experimental drug treatment. However, no drugs or other agents were given in this case (per submitter). Other causes can include high fat diet.
6.92.2 LT(A) 4x or 10x	HFC	tumor	Presumed liver tumor present, cannot see adjacent unaffect liver tissue; unable to determine full extent of lesion; 10x: neoplastic cells have variably sized vacuoles, also exhibit glycogen acculumation, moderate anisokaryosis, prominent nucleoli, binucleation (r/o normal mouse variation), single cell necrosis	Was not able to see the full extent of the tumor, likley a hepatocellular carcinoma as the hepatic cords are at least 4-5 cells thick; the morphology and other changes noted in the neoplastic cells are more consistent with a carcinoma vs adenoma
All from 18 month male mice
