# Supplementary material for: Cross-Species Upregulation of MAGED2 in Liver Cancer Suggests a Role in Obesity-Driven Tumor Progression
Source: Curr Issues Mol Biol. 2026 Jan 27;48(2):139. doi: 10.3390/cimb48020139 (PMC12939545; doi:10.3390/cimb48020139)
Supplement: Supplementary file 1 [file cimb-48-00139-s001.zip › Sup-rev/Table S3_DEG_supplementary_table.xlsx]

## Sheet: Human_DEGs_Log2FC=1
BaseMean	log2FoldChange	lfcSE	stat	pvalue	padj	Ensembl ID	regulation	Gene Symbol
9.45609	-6.70775	0.782986	-8.56689	1.0632e-17	8.54176e-14	ENSG00000075035	down	WSCD2
20.8737	-5.99726	1.31802	-4.55021	5.35936e-06	0.0024372	ENSG00000089250	down	NOS1
8.36606	-5.0242	1.38837	-3.61878	0.000295991	0.0346388	ENSG00000146809	down	ASB15
23.5259	-4.84212	0.707127	-6.84759	7.51029e-12	3.01688e-08	ENSG00000270906	down	MTND4P35
66.7256	-4.74904	0.897549	-5.29112	1.21569e-07	0.000195338	ENSG00000275880	down	NAXD-AS1
12.0797	-4.70095	0.915814	-5.13308	2.8504e-07	0.000400203	ENSG00000104237	down	RP1
13.6903	-4.5707	1.11642	-4.09407	4.23873e-05	0.00991863	ENSG00000171722	down	SPATA46
338.666	-4.05215	0.75695	-5.35327	8.63805e-08	0.00014871	ENSG00000084453	down	SLCO1A2
109.613	-3.96339	1.09004	-3.636	0.000276903	0.0335373	ENSG00000152128	down	TMEM163
538.981	-3.93278	0.97539	-4.03201	5.53024e-05	0.0117956	ENSG00000163053	down	SLC16A14
63.0017	-3.69105	1.02492	-3.60132	0.000316606	0.0358255	ENSG00000171885	down	AQP4
86.0992	-3.64474	0.634075	-5.74812	9.02406e-09	2.17498e-05	ENSG00000214279	down	SCART1
2.64508	-3.63788	0.770603	-4.72082	2.34899e-06	0.00139512	ENSG00000261341	down	SMIM47
72.4121	-3.6226	0.997153	-3.63295	0.0002802	0.0336855	ENSG00000165731	down	RET
84.4258	-3.59817	0.918005	-3.91955	8.87132e-05	0.0159565	ENSG00000137265	down	IRF4
3.83344	-3.44409	0.823344	-4.18305	2.87619e-05	0.00815553	ENSG00000251205	down
145.307	-3.38965	0.666885	-5.08281	3.71894e-07	0.000426828	ENSG00000139899	down	CBLN3
3.78615	-3.2064	0.648385	-4.94521	7.6062e-07	0.000596297	ENSG00000210049	down	MT-TF
18.5777	-3.1882	0.523098	-6.09485	1.09541e-09	3.3002e-06	ENSG00000216866	down	RPS2P55
12.5413	-3.16231	0.914253	-3.45891	0.000542375	0.0488126	ENSG00000272021	down
4.09164	-3.07683	0.781348	-3.93785	8.22136e-05	0.0151682	ENSG00000174527	down	MYO1H
3.50981	-3.04377	0.665074	-4.57659	4.72609e-06	0.00227816	ENSG00000270672	down
106.762	-3.02936	0.666935	-4.54221	5.56684e-06	0.00248467	ENSG00000135643	down	KCNMB4
11.5049	-2.98627	0.711614	-4.19647	2.71102e-05	0.00777868	ENSG00000182732	down	RGS6
156.689	-2.90589	0.754102	-3.85344	0.000116471	0.0196306	ENSG00000250303	down	LINC02762
234.126	-2.90406	0.753056	-3.85637	0.000115082	0.0195345	ENSG00000271992	down
30.1935	-2.89919	0.62545	-4.63536	3.56311e-06	0.00194047	ENSG00000255823	down
2161.73	-2.88266	0.756657	-3.80973	0.000139117	0.0223534	ENSG00000116661	down	FBXO2
4.58824	-2.86713	0.674478	-4.25088	2.12929e-05	0.0068818	ENSG00000260118	down
5.34014	-2.76192	0.65102	-4.24245	2.21097e-05	0.0068818	ENSG00000256045	down
2.58918	-2.72451	0.774787	-3.51646	0.000437343	0.043355	ENSG00000231057	down	NEK2-DT
1024.84	-2.55106	0.684836	-3.72507	0.000195263	0.0272036	ENSG00000144476	down	ACKR3
3.63673	-2.53709	0.678682	-3.73826	0.000185299	0.0270827	ENSG00000176601	down	MAP3K19
42.3956	-2.52823	0.607618	-4.16089	3.17007e-05	0.00852902	ENSG00000108001	down	EBF3
6.81842	-2.50367	0.723767	-3.45922	0.000541741	0.0488126	ENSG00000159409	down	CELF3
18.0533	-2.45681	0.658294	-3.73209	0.0001899	0.0270827	ENSG00000210144	down	MT-TY
26.6101	-2.45646	0.479389	-5.12415	2.98882e-07	0.000400203	ENSG00000270441	down	LAMB2P1
148.554	-2.4178	0.603574	-4.0058	6.1807e-05	0.0124139	ENSG00000213373	down	LINC00671
3177.85	-2.30263	0.566447	-4.06504	4.80249e-05	0.0109149	ENSG00000075240	down	GRAMD4
72114.3	-2.29697	0.49103	-4.67787	2.89877e-06	0.00162479	ENSG00000211459	down	MT-RNR1
25.4147	-2.28576	0.538326	-4.24606	2.17561e-05	0.0068818	ENSG00000213057	down	C1orf220
437029	-2.27025	0.451529	-5.02791	4.95855e-07	0.000543231	ENSG00000210082	down	MT-RNR2
10.6634	-2.2304	0.643324	-3.46699	0.000526327	0.0480512	ENSG00000241163	down	LINC00877
245.825	-2.05591	0.509352	-4.03633	5.4293e-05	0.0116837	ENSG00000115840	down	SLC25A12
31.9906	-2.03354	0.56058	-3.62756	0.000286114	0.03397	ENSG00000288538	down
1657.13	-1.9478	0.535112	-3.63998	0.000272663	0.0332662	ENSG00000175906	down	ARL4D
34489.2	-1.94247	0.548051	-3.54432	0.000393626	0.0406983	ENSG00000212907	down	MT-ND4L
716.026	-1.90871	0.384984	-4.9579	7.12599e-07	0.000596297	ENSG00000095383	down	TBC1D2
65.0895	-1.88997	0.506345	-3.73258	0.000189529	0.0270827	ENSG00000235903	down	CPB2-AS1
377.721	-1.87217	0.387776	-4.82796	1.37936e-06	0.000977801	ENSG00000108379	down	WNT3
2227.26	-1.85336	0.461646	-4.01468	5.95274e-05	0.0122474	ENSG00000210196	down	MT-TP
497.702	-1.81612	0.419503	-4.32921	1.49645e-05	0.00557366	ENSG00000160447	down	PKN3
604186	-1.73577	0.386639	-4.48939	7.14283e-06	0.00307422	ENSG00000198886	down	MT-ND4
438569	-1.72061	0.376461	-4.57048	4.86616e-06	0.00229969	ENSG00000198938	down	MT-CO3
798720	-1.70148	0.391349	-4.34772	1.37561e-05	0.00526268	ENSG00000198804	down	MT-CO1
541.359	-1.69926	0.398933	-4.2595	2.04886e-05	0.00676459	ENSG00000118369	down	USP35
89.3636	-1.68337	0.466857	-3.60575	0.000311247	0.0354037	ENSG00000229344	down	MTCO2P12
23.5685	-1.68044	0.470245	-3.57353	0.000352198	0.0375606	ENSG00000250608	down	NUDT16-DT
1588.02	-1.57735	0.423165	-3.72751	0.000193384	0.0272036	ENSG00000162688	down	AGL
28467.4	-1.50962	0.437896	-3.44745	0.000565916	0.0492408	ENSG00000248527	down	MTATP6P1
353480	-1.50499	0.410074	-3.67005	0.000242505	0.0314527	ENSG00000198727	down	MT-CYB
21.585	-1.49021	0.431178	-3.45613	0.000547996	0.0489895	ENSG00000260526	down	AP1AR-DT
2210.95	-1.47872	0.421809	-3.50566	0.000455468	0.0442184	ENSG00000105676	down	ARMC6
1051.6	-1.40164	0.394854	-3.54978	0.000385558	0.0402235	ENSG00000038002	down	AGA
44.2347	-1.39673	0.390331	-3.57831	0.00034582	0.0374332	ENSG00000171817	down	ZNF540
38.4318	-1.39509	0.37483	-3.72194	0.000197697	0.0273509	ENSG00000224043	down	CCNT2-AS1
200749	-1.38118	0.398071	-3.46968	0.000521076	0.0477527	ENSG00000198899	down	MT-ATP6
376621	-1.37625	0.385698	-3.5682	0.000359436	0.0381635	ENSG00000198712	down	MT-CO2
783.683	-1.36839	0.329407	-4.1541	3.26567e-05	0.00855534	ENSG00000166971	down	AKTIP
5457.68	-1.2903	0.317705	-4.06132	4.87967e-05	0.0109149	ENSG00000072062	down	PRKACA
3190.33	-1.27924	0.353734	-3.61639	0.000298743	0.0346388	ENSG00000165410	down	CFL2
1018.48	-1.27289	0.297054	-4.28506	1.82692e-05	0.00629033	ENSG00000001617	down	SEMA3F
371.426	-1.24092	0.331039	-3.74855	0.000177859	0.0266258	ENSG00000141499	down	WRAP53
651.83	-1.20162	0.329255	-3.6495	0.000262749	0.0326345	ENSG00000145332	down	KLHL8
3514.1	-1.19057	0.288526	-4.12641	3.68478e-05	0.00915572	ENSG00000204370	down	SDHD
1432.71	-1.17498	0.328242	-3.57962	0.000344092	0.0374332	ENSG00000115042	down	FAHD2A
34.2409	-1.17418	0.292155	-4.01904	5.84349e-05	0.0121782	ENSG00000175449	down	RFESD
1718.79	-1.16533	0.303927	-3.83424	0.000125955	0.0207929	ENSG00000141582	down	CBX4
1146.51	-1.14727	0.334076	-3.43417	0.000594372	0.0496585	ENSG00000117616	down	RSRP1
2648.33	-1.10487	0.280717	-3.9359	8.28846e-05	0.0151682	ENSG00000128609	down	NDUFA5
633.476	-1.06321	0.306185	-3.47244	0.000515748	0.0474449	ENSG00000138399	down	FASTKD1
875.393	-1.0567	0.307219	-3.43956	0.000582657	0.0494479	ENSG00000123739	down	PLA2G12A
1110.16	-1.01279	0.275452	-3.67682	0.000236158	0.0312344	ENSG00000112941	down	TENT4A
16299.7	1.03899	0.274799	3.78092	0.000156252	0.0247763	ENSG00000030582	up	GRN
1805.52	1.04865	0.28702	3.65356	0.000258628	0.0324659	ENSG00000162430	up	SELENON
1507.8	1.12276	0.306469	3.66353	0.000248759	0.0317616	ENSG00000120549	up	KIAA1217
1626.25	1.22958	0.337032	3.64825	0.000264034	0.0326345	ENSG00000153310	up	CYRIB
1021.81	1.272	0.332462	3.82599	0.000130245	0.0212106	ENSG00000198853	up	RUSC2
7455.04	1.35377	0.293377	4.61444	3.94147e-06	0.00202122	ENSG00000082781	up	ITGB5
1122.89	1.50202	0.40232	3.7334	0.000188913	0.0270827	ENSG00000101911	up	PRPS2
1710.64	1.54355	0.300961	5.12874	2.91684e-07	0.000400203	ENSG00000166925	up	TSC22D4
453.637	1.6427	0.421109	3.90089	9.58392e-05	0.0171105	ENSG00000182749	up	PAQR7
4556.09	1.69048	0.416734	4.05649	4.98151e-05	0.0109149	ENSG00000155629	up	PIK3AP1
1145.04	1.70652	0.405444	4.20901	2.56494e-05	0.0074928	ENSG00000107738	up	VSIR
8200.37	1.73137	0.444943	3.89123	9.97391e-05	0.0175468	ENSG00000179222	up	MAGED1
1309.95	1.73889	0.461974	3.76405	0.000167185	0.0256737	ENSG00000168672	up	LRATD2
5897.68	1.75928	0.273165	6.44033	1.19212e-10	4.10465e-07	ENSG00000102316	up	MAGED2
4052.35	1.78109	0.493977	3.60562	0.000311409	0.0354037	ENSG00000137309	up	HMGA1
584.385	1.78577	0.309041	5.77844	7.53949e-09	2.01908e-05	ENSG00000181191	up	PJA1
1393.19	1.78597	0.518698	3.44319	0.000574901	0.0494479	ENSG00000123146	up	ADGRE5
327.117	1.80261	0.52118	3.45871	0.000542768	0.0488126	ENSG00000148908	up	RGS10
1242.64	1.8702	0.531665	3.51764	0.000435408	0.043355	ENSG00000162458	up	FBLIM1
932.186	1.88797	0.448698	4.20766	2.58029e-05	0.0074928	ENSG00000110446	up	SLC15A3
838.217	1.90724	0.507476	3.75829	0.000171077	0.0259328	ENSG00000138670	up	RASGEF1B
542.044	1.93437	0.539473	3.58566	0.000336221	0.0370028	ENSG00000187601	up	MAGEH1
213.736	1.94061	0.562126	3.45227	0.000555894	0.0490775	ENSG00000124243	up	BCAS4
524.814	1.94723	0.509908	3.81879	0.000134111	0.0216935	ENSG00000143226	up	FCGR2A
2332.57	2.10055	0.481831	4.35951	1.30356e-05	0.00506747	ENSG00000137267	up	TUBB2A
1174.02	2.10169	0.419561	5.00927	5.46381e-07	0.00057256	ENSG00000109436	up	TBC1D9
158.873	2.11349	0.57888	3.651	0.000261219	0.0326213	ENSG00000145569	up	OTULINL
1815.44	2.13478	0.607443	3.51437	0.000440795	0.0433634	ENSG00000105329	up	TGFB1
378.834	2.14905	0.569623	3.77276	0.000161452	0.0252332	ENSG00000154553	up	PDLIM3
169.687	2.16525	0.523281	4.13784	3.50597e-05	0.0088302	ENSG00000184988	up	TMEM106A
196.22	2.19982	0.554234	3.96912	7.214e-05	0.0139097	ENSG00000273820	up	USP27X
885.503	2.2813	0.53011	4.30344	1.68166e-05	0.00596051	ENSG00000110328	up	GALNT18
69.8333	2.28217	0.653725	3.49103	0.000481162	0.0455107	ENSG00000247746	up	USP51
485.468	2.31726	0.626243	3.70025	0.000215387	0.0294957	ENSG00000138623	up	SEMA7A
154.386	2.34273	0.670051	3.49635	0.000471674	0.045292	ENSG00000166963	up	MAP1A
1842.05	2.35255	0.650554	3.61622	0.000298933	0.0346388	ENSG00000181885	up	CLDN7
118.476	2.36956	0.661545	3.58186	0.000341159	0.0373755	ENSG00000102302	up	FGD1
123.326	2.39292	0.639199	3.74363	0.000181381	0.02682	ENSG00000136999	up	CCN3
483.814	2.4159	0.693614	3.48306	0.000495718	0.0461305	ENSG00000112562	up	SMOC2
743.378	2.48958	0.714632	3.48373	0.000494487	0.0461305	ENSG00000229391	up	HLA-DRB6
215.018	2.56203	0.692843	3.69785	0.000217431	0.0296075	ENSG00000196371	up	FUT4
311.862	2.56457	0.597311	4.29353	1.75858e-05	0.0061428	ENSG00000125744	up	RTN2
61.0221	2.56547	0.700331	3.66322	0.000249064	0.0317616	ENSG00000070182	up	SPTB
21.7827	2.58396	0.546309	4.72986	2.24675e-06	0.00138849	ENSG00000286535	up
620.616	2.59642	0.633166	4.1007	4.1191e-05	0.00983855	ENSG00000160360	up	GPSM1
13.3559	2.6032	0.758136	3.43368	0.00059544	0.0496585	ENSG00000120337	up	TNFSF18
8141.87	2.6044	0.754307	3.45271	0.000554995	0.0490775	ENSG00000237988	up	OR2I1
72.4802	2.60739	0.743743	3.50577	0.000455295	0.0442184	ENSG00000180340	up	FZD2
296.884	2.6148	0.738442	3.54097	0.000398652	0.0406983	ENSG00000197457	up	STMN3
57.8454	2.62469	0.760707	3.45033	0.000559902	0.0492408	ENSG00000271447	up	MMP28
641.488	2.6662	0.753285	3.53944	0.000400984	0.0406983	ENSG00000102032	up	RENBP
1766.66	2.67112	0.77769	3.43469	0.000593227	0.0496585	ENSG00000087245	up	MMP2
125.591	2.7037	0.663523	4.07476	4.6062e-05	0.0105732	ENSG00000197093	up	GAL3ST4
196.415	2.71527	0.686161	3.95719	7.58366e-05	0.0141691	ENSG00000010030	up	ETV7
40.2921	2.74418	0.797081	3.44279	0.000575742	0.0494479	ENSG00000184986	up	TMEM121
2454.66	2.74428	0.596521	4.60047	4.21529e-06	0.00207341	ENSG00000146039	up	SLC17A4
301.234	2.75483	0.739205	3.72675	0.000193966	0.0272036	ENSG00000112183	up	RBM24
2867.49	2.76125	0.651075	4.24106	2.22468e-05	0.0068818	ENSG00000085563	up	ABCB1
57.7856	2.76583	0.681518	4.05833	4.94241e-05	0.0109149	ENSG00000196664	up	TLR7
340.548	2.78591	0.761141	3.66018	0.000252041	0.031972	ENSG00000012779	up	ALOX5
3665.19	2.79244	0.789097	3.53878	0.000401988	0.0406983	ENSG00000106624	up	AEBP1
79.036	2.83647	0.720764	3.93536	8.30721e-05	0.0151682	ENSG00000153012	up	LGI2
32.4273	2.87573	0.808641	3.55625	0.000376191	0.0395937	ENSG00000105366	up	SIGLEC8
552.716	2.92608	0.838094	3.49134	0.000480596	0.0455107	ENSG00000189223	up	PAX8-AS1
314.076	2.95623	0.859364	3.44002	0.000581675	0.0494479	ENSG00000101213	up	PTK6
504.209	2.97055	0.721354	4.11802	3.82138e-05	0.00939827	ENSG00000022567	up	SLC45A4
330.335	2.98023	0.828007	3.59928	0.000319102	0.0359392	ENSG00000111199	up	TRPV4
10.4562	2.99295	0.818207	3.65793	0.000254256	0.0320841	ENSG00000249679	up
40.9181	3.0254	0.776988	3.89376	9.87027e-05	0.0174922	ENSG00000183833	up	CFAP91
60099	3.08373	0.848979	3.63229	0.000280922	0.0336855	ENSG00000163586	up	FABP1
36.5871	3.1171	0.867659	3.59254	0.000327472	0.036372	ENSG00000121753	up	ADGRB2
168.868	3.11784	0.868559	3.58967	0.000331102	0.0366066	ENSG00000158270	up	COLEC12
73.2594	3.12734	0.889583	3.51551	0.00043891	0.043355	ENSG00000121380	up	BCL2L14
66.8205	3.1314	0.768409	4.07518	4.59788e-05	0.0105732	ENSG00000248727	up	LINC01948
846.539	3.13747	0.833553	3.76397	0.000167238	0.0256737	ENSG00000137573	up	SULF1
95.672	3.14163	0.737547	4.25957	2.0482e-05	0.00676459	ENSG00000122254	up	HS3ST2
70.4107	3.19418	0.768571	4.156	3.23868e-05	0.00855534	ENSG00000150337	up	FCGR1A
260.935	3.19883	0.882489	3.62478	0.000289206	0.0341689	ENSG00000106483	up	SFRP4
515.796	3.22624	0.857627	3.76183	0.000168676	0.0257305	ENSG00000100767	up	PAPLN
1236.39	3.2275	0.802224	4.02319	5.74157e-05	0.0121389	ENSG00000135919	up	SERPINE2
93.8546	3.23856	0.940787	3.44239	0.00057659	0.0494479	ENSG00000185518	up	SV2B
330.786	3.26577	0.905156	3.60797	0.000308605	0.0354037	ENSG00000203727	up	SAMD5
220.334	3.33027	0.901359	3.69472	0.000220129	0.0296429	ENSG00000079931	up	MOXD1
303.292	3.3411	0.890841	3.7505	0.00017648	0.0265845	ENSG00000128342	up	LIF
42.4361	3.36225	0.978323	3.43675	0.000588736	0.0496144	ENSG00000196754	up	S100A2
267.498	3.45911	0.873626	3.95948	7.51131e-05	0.0141569	ENSG00000157613	up	CREB3L1
152.748	3.46345	0.917475	3.77498	0.000160022	0.0252082	ENSG00000197046	up	SIGLEC15
152.008	3.46781	0.96986	3.57558	0.000349451	0.0374332	ENSG00000131037	up	EPS8L1
134.339	3.4741	0.989576	3.5107	0.000446932	0.0437884	ENSG00000102466	up	FGF14
119.746	3.50186	0.990421	3.53573	0.000406657	0.0408386	ENSG00000223722	up
88.8376	3.51114	0.953047	3.68412	0.000229491	0.0305591	ENSG00000157766	up	ACAN
32.7213	3.51676	0.971982	3.61813	0.000296739	0.0346388	ENSG00000182183	up	SHISAL2A
758.883	3.52626	0.779547	4.52347	6.08341e-06	0.00266586	ENSG00000167165	up	UGT1A6
1500.11	3.54666	0.886698	3.99985	6.33828e-05	0.0126158	ENSG00000091986	up	CCDC80
69.3095	3.57284	0.956308	3.73608	0.00018691	0.0270827	ENSG00000185046	up	ANKS1B
103.749	3.57335	0.880423	4.05867	4.93527e-05	0.0109149	ENSG00000101276	up	SLC52A3
11550.1	3.6298	0.861667	4.21253	2.52524e-05	0.0074928	ENSG00000123561	up	SERPINA7
54.0332	3.63281	0.871968	4.16622	3.09698e-05	0.0084822	ENSG00000100031	up	GGT1
135.338	3.63505	0.975589	3.72601	0.000194537	0.0272036	ENSG00000158865	up	SLC5A11
789.171	3.66008	0.990631	3.6947	0.000220151	0.0296429	ENSG00000169429	up	CXCL8
694.034	3.66522	0.791298	4.63192	3.62298e-06	0.00194047	ENSG00000109610	up	SOD3
80.4275	3.7299	0.899214	4.14796	3.35458e-05	0.00868111	ENSG00000118156	up	ZNF541
305.207	3.73665	0.848821	4.40217	1.07175e-05	0.0043052	ENSG00000234155	up	LINC02535
208.729	3.76161	0.940856	3.99808	6.38587e-05	0.0126158	ENSG00000163814	up	CDCP1
62.6457	3.77277	1.08229	3.48593	0.00049043	0.0461305	ENSG00000162078	up	ZG16B
10218	3.78058	1.05687	3.57715	0.000347365	0.0374332	ENSG00000175003	up	SLC22A1
406.083	3.82751	1.04297	3.66981	0.000242727	0.0314527	ENSG00000167642	up	SPINT2
125.056	3.83299	1.04015	3.68503	0.000228675	0.0305591	ENSG00000114948	up	ADAM23
4080	3.88128	1.10739	3.50487	0.000456824	0.0442184	ENSG00000109758	up	HGFAC
232.915	3.89802	1.00295	3.88654	0.000101683	0.0176314	ENSG00000164694	up	FNDC1
195.346	3.90963	1.0443	3.74379	0.000181263	0.02682	ENSG00000155265	up	GOLGA7B
267.685	3.91947	0.955856	4.10048	4.12287e-05	0.00983855	ENSG00000163624	up	CDS1
440.73	3.96775	1.14838	3.45507	0.000550141	0.0489895	ENSG00000137875	up	BCL2L10
6583.35	3.98964	0.805916	4.95044	7.40447e-07	0.000596297	ENSG00000160932	up	LY6E
103.141	3.99156	1.00788	3.96036	7.48375e-05	0.0141569	ENSG00000163898	up	LIPH
99.0403	3.99334	1.03552	3.85636	0.00011509	0.0195345	ENSG00000198915	up	RASGEF1A
29.3241	4.01395	0.931525	4.309	1.63992e-05	0.0058993	ENSG00000261801	up	LOXL1-AS1
679.734	4.07674	0.975694	4.1783	2.93699e-05	0.00823108	ENSG00000129009	up	ISLR
199.327	4.09789	0.92335	4.43807	9.07697e-06	0.00370802	ENSG00000172935	up	MRGPRF
3.12633	4.12116	1.19624	3.44509	0.000570863	0.0494479	ENSG00000226197	up
9458.67	4.18374	0.939825	4.45161	8.5227e-06	0.00354162	ENSG00000090382	up	LYZ
464.072	4.19101	1.17199	3.57599	0.000348907	0.0374332	ENSG00000163739	up	CXCL1
93.7834	4.23416	1.2085	3.50363	0.000458954	0.0442468	ENSG00000224650	up	IGHV3-74
646.694	4.24373	1.02017	4.15983	3.18485e-05	0.00852902	ENSG00000178860	up	MSC
7.93368	4.2546	1.19781	3.55198	0.000382344	0.0400664	ENSG00000183347	up	GBP6
128.059	4.31489	1.18859	3.63025	0.00028315	0.0337845	ENSG00000107317	up	PTGDS
667.705	4.32165	0.847223	5.10096	3.37929e-07	0.000421392	ENSG00000156413	up	FUT6
252.81	4.34465	1.26285	3.44034	0.000580973	0.0494479	ENSG00000113303	up	BTNL8
102.182	4.36766	1.0535	4.14584	3.38571e-05	0.00868111	ENSG00000182667	up	NTM
180.472	4.38274	0.93495	4.68767	2.76335e-06	0.00158577	ENSG00000166923	up	GREM1
1515.87	4.39275	1.08771	4.03852	5.37893e-05	0.0116795	ENSG00000166145	up	SPINT1
288.509	4.40966	1.18132	3.73281	0.000189354	0.0270827	ENSG00000109956	up	B3GAT1
308.502	4.4174	1.03496	4.26819	1.97069e-05	0.00668981	ENSG00000224189	up	HAGLR
6680.7	4.43525	0.939925	4.71873	2.37324e-06	0.00139512	ENSG00000162896	up	PIGR
314.988	4.47814	1.21829	3.67575	0.000237154	0.0312344	ENSG00000165449	up	SLC16A9
5.88167	4.48644	1.23274	3.63939	0.000273285	0.0332662	ENSG00000253414	up
69.0573	4.51007	1.29197	3.49084	0.000481505	0.0455107	ENSG00000060718	up	COL11A1
45.1411	4.51422	1.23003	3.67001	0.000242545	0.0314527	ENSG00000153404	up	PLEKHG4B
53.5519	4.56187	1.00087	4.55793	5.16612e-06	0.0023945	ENSG00000064655	up	EYA2
1468.55	4.57631	0.953526	4.79936	1.59171e-06	0.00108125	ENSG00000241119	up	UGT1A9
631.745	4.63316	0.816861	5.67191	1.41211e-08	3.09406e-05	ENSG00000235162	up	C12orf75
857.574	4.68547	1.34577	3.48163	0.000498375	0.0461993	ENSG00000171345	up	KRT19
71.0987	4.70579	1.18112	3.98418	6.77134e-05	0.0131615	ENSG00000162493	up	PDPN
124.231	4.76246	1.24472	3.82613	0.000130173	0.0212106	ENSG00000166589	up	CDH16
4.89955	4.79981	1.37472	3.49148	0.00048036	0.0455107	ENSG00000280208	up	GGT4P
119.235	4.84457	1.39456	3.47391	0.000512936	0.047367	ENSG00000158639	up	PAGE5
2614.6	4.89389	1.33541	3.66471	0.000247615	0.0317616	ENSG00000140465	up	CYP1A1
51.5898	4.95598	1.31406	3.77149	0.000162275	0.0252332	ENSG00000183454	up	GRIN2A
142.273	5.04023	1.40181	3.5955	0.000323765	0.0362948	ENSG00000182272	up	B4GALNT4
33.1987	5.05358	1.17229	4.31087	1.62612e-05	0.0058993	ENSG00000230533	up	LINC03004
423.286	5.09383	1.14085	4.46494	8.00909e-06	0.00338658	ENSG00000162897	up	FCAMR
14.9162	5.21165	1.51624	3.43721	0.00058774	0.0496144	ENSG00000243144	up	LINC02932
3087.72	5.28867	1.11508	4.74288	2.10698e-06	0.00133638	ENSG00000162366	up	PDZK1IP1
80.7476	5.31776	1.4292	3.7208	0.000198589	0.0273509	ENSG00000134258	up	VTCN1
359.43	5.34454	1.29923	4.11363	3.8948e-05	0.00948207	ENSG00000211673	up	IGLV3-1
26.8586	5.35366	1.50864	3.54867	0.000387182	0.0402235	ENSG00000211967	up	IGHV3-53
153.512	5.36925	1.24052	4.32823	1.50315e-05	0.00557366	ENSG00000184368	up	MAP7D2
11.0242	5.3914	1.56323	3.44888	0.000562909	0.0492408	ENSG00000134762	up	DSC3
44.8698	5.42931	1.35114	4.01833	5.86123e-05	0.0121782	ENSG00000254290	up
1095.33	5.46491	1.11205	4.91428	8.91101e-07	0.000671166	ENSG00000128591	up	FLNC
22.7174	5.504	1.58954	3.46264	0.000534913	0.0486508	ENSG00000238178	up	MAGEB17-AS1
26.0402	5.51442	1.30032	4.24081	2.22712e-05	0.0068818	ENSG00000166448	up	TMEM130
1843.51	5.54029	1.08751	5.09449	3.49674e-07	0.000421392	ENSG00000189143	up	CLDN4
60.8734	5.57367	1.57358	3.54203	0.000397056	0.0406983	ENSG00000186081	up	KRT5
40.1008	5.62959	1.58929	3.5422	0.000396798	0.0406983	ENSG00000153822	up	KCNJ16
14.4194	5.77714	1.633	3.53774	0.000403572	0.0406983	ENSG00000087510	up	TFAP2C
338.172	5.7942	1.45135	3.99228	6.54403e-05	0.0128231	ENSG00000099812	up	MISP
58.781	5.83262	1.6883	3.45474	0.000550832	0.0489895	ENSG00000130700	up	GATA5
105.267	5.83395	1.26604	4.60803	4.06498e-06	0.00204113	ENSG00000124102	up	PI3
10.254	5.86426	1.39173	4.21365	2.51276e-05	0.0074928	ENSG00000278192	up
58.1457	5.90127	1.41376	4.17416	2.99087e-05	0.00828573	ENSG00000165023	up	DIRAS2
49.1504	5.92298	1.49598	3.95925	7.51841e-05	0.0141569	ENSG00000165125	up	TRPV6
294.433	5.93795	1.45014	4.09476	4.22611e-05	0.00991863	ENSG00000272620	up	AFAP1-AS1
32.8076	5.98902	1.49242	4.01296	5.99615e-05	0.0122474	ENSG00000170837	up	GPR27
24.9953	6.0205	1.67544	3.59339	0.000326404	0.036372	ENSG00000240280	up	TCAM1P
11.5058	6.033	1.58541	3.80533	0.000141615	0.022604	ENSG00000214402	up	LCNL1
29726.5	6.11548	1.11152	5.50191	3.75689e-08	7.53624e-05	ENSG00000198074	up	AKR1B10
72.6746	6.21821	1.50303	4.13711	3.51713e-05	0.0088302	ENSG00000240382	up	IGKV1-17
30.9336	6.26854	1.2943	4.84319	1.27773e-06	0.000933204	ENSG00000247317	up	LY6E-DT
33.0279	6.35193	1.63749	3.87907	0.000104856	0.0180518	ENSG00000124882	up	EREG
72.8545	6.46184	1.6484	3.92006	8.85263e-05	0.0159565	ENSG00000112812	up	PRSS16
300.514	6.49628	1.29957	4.99879	5.76922e-07	0.000579373	ENSG00000227471	up	AKR1B15
64.2	6.5081	1.53697	4.23438	2.29188e-05	0.00699227	ENSG00000211950	up	IGHV1-24
326.807	6.75192	1.68399	4.00947	6.08554e-05	0.0123255	ENSG00000104413	up	ESRP1
104.899	6.7924	1.42638	4.762	1.91684e-06	0.00124864	ENSG00000055732	up	MCOLN3
30.8407	6.87309	1.38266	4.97092	6.6635e-07	0.000596297	ENSG00000141431	up	ASXL3
1407.8	6.92248	1.77982	3.88942	0.000100484	0.0175498	ENSG00000133636	up	NTS
136.443	6.96501	1.58594	4.39173	1.12453e-05	0.00444319	ENSG00000104435	up	STMN2
1375.79	7.03234	1.2814	5.48801	4.06486e-08	7.53624e-05	ENSG00000108244	up	KRT23
24.5067	7.11902	1.84969	3.84876	0.000118715	0.01987	ENSG00000167612	up	ANKRD33
56.2438	7.49504	2.0554	3.64651	0.000265827	0.0326886	ENSG00000273906	up
186.806	7.63478	1.59176	4.79645	1.61501e-06	0.00108125	ENSG00000256969	up	LINC03141
59.1205	7.81261	1.58035	4.94359	7.66957e-07	0.000596297	ENSG00000213606	up	AKR1B10P1
41.0307	7.86237	1.70261	4.61783	3.87781e-06	0.00202122	ENSG00000254704	up
415.13	9.27026	1.86947	4.95876	7.0946e-07	0.000596297	ENSG00000165478	up	HEPACAM
14.5612	17	3.42222	4.96754	6.78093e-07	0.000596297	ENSG00000006659	up	LGALS14
25.2111	20.2743	2.40634	8.42537	3.59608e-17	2.16682e-13	ENSG00000146352	up	CLVS2
22.3135	21.1353	2.209	9.56779	1.09211e-21	1.3161e-17	ENSG00000169297	up	NR0B1
36.3361	21.6728	2.01856	10.7368	6.84003e-27	1.64858e-22	ENSG00000155897	up	ADCY8
34.0096	21.7141	2.8277	7.67905	1.60276e-14	7.72595e-11	ENSG00000007306	up	CEACAM7

## Sheet: Mouse_DEGs_Log2FC=1
Ensembl ID	baseMean	log2FoldChange	lfcSE	stat	pvalue	padj	Gene Symbol	DEG_cutoff_1
ENSMUSG00000000001	1926.1	0.117067	0.207989	0.562853	0.573535	0.782388	Gnai3	FALSE
ENSMUSG00000000003	0	NA	NA	NA	NA	NA	Pbsn	NA
ENSMUSG00000000028	21.7154	1.07283	0.348467	3.07871	0.00207901	0.0185591	Cdc45	TRUE
ENSMUSG00000000031	756.505	0.925031	1.02561	0.901932	0.367093	0.618469	H19	FALSE
ENSMUSG00000000037	26.406	0.0475759	0.325026	0.146376	0.883625	0.950621	Scml2	FALSE
ENSMUSG00000000049	85427.4	-0.47752	0.15272	-3.12677	0.00176736	0.0164401	Apoh	FALSE
ENSMUSG00000000056	1297.98	-0.897791	0.280269	-3.20332	0.00135854	0.0135171	Narf	FALSE
ENSMUSG00000000058	125.813	2.0667	0.427576	4.83353	1.34135e-06	6.88236e-05	Cav2	TRUE
ENSMUSG00000000078	357.237	1.17551	0.30977	3.79479	0.00014777	0.00249145	Klf6	TRUE
ENSMUSG00000000085	310.283	0.590736	0.189538	3.11672	0.00182874	0.0168578	Scmh1	FALSE
ENSMUSG00000000088	2762.3	-0.706354	0.217959	-3.24077	0.00119208	0.0122108	Cox5a	FALSE
ENSMUSG00000000093	94.9749	-0.547892	0.31779	-1.72407	0.0846953	0.254672	Tbx2	FALSE
ENSMUSG00000000094	2.58769	2.03853	1.33466	1.52737	0.126668	0.326421	Tbx4	FALSE
ENSMUSG00000000103	0	NA	NA	NA	NA	NA	Zfy2	NA
ENSMUSG00000000120	111.742	-2.0851	0.413694	-5.0402	4.65057e-07	2.99082e-05	Ngfr	TRUE
ENSMUSG00000000125	0	NA	NA	NA	NA	NA	Wnt3	NA
ENSMUSG00000000126	18.1341	-1.20679	0.392448	-3.07502	0.00210486	0.018714	Wnt9a	TRUE
ENSMUSG00000000127	153.695	0.275468	0.181535	1.51744	0.129156	0.33039	Fer	FALSE
ENSMUSG00000000131	1032.12	0.223088	0.137352	1.6242	0.104333	0.289852	Xpo6	FALSE
ENSMUSG00000000134	701.339	0.360457	0.173075	2.08267	0.0372816	0.147057	Tfe3	FALSE
ENSMUSG00000000142	455.862	2.24911	0.613361	3.66685	0.000245553	0.00367147	Axin2	TRUE
ENSMUSG00000000148	313.599	0.427241	0.174402	2.44974	0.0142958	0.0751262	Brat1	FALSE
ENSMUSG00000000149	3224.06	0.021834	0.1868	0.116885	0.906952	0.960232	Gna12	FALSE
ENSMUSG00000000154	3615.22	-0.245431	0.153915	-1.59459	0.110805	0.300024	Slc22a18	FALSE
ENSMUSG00000000157	18.1815	0.751233	0.466895	1.609	0.107616	0.294848	Itgb2l	FALSE
ENSMUSG00000000159	607.014	0.391363	0.167277	2.3396	0.0193043	0.0924902	Igsf5	FALSE
ENSMUSG00000000167	19.7551	0.455574	0.327493	1.3911	0.164196	0.382785	Pih1d2	FALSE
ENSMUSG00000000168	1435.39	-0.197764	0.243564	-0.81196	0.416815	0.6653	Dlat	FALSE
ENSMUSG00000000171	6261.54	-0.665543	0.252502	-2.63579	0.0083941	0.0516081	Sdhd	FALSE
ENSMUSG00000000182	0.119515	-1.09365	3.30345	-0.331063	0.740597	NA	Fgf23	NA
ENSMUSG00000000183	0.152134	-1.30652	3.30246	-0.395619	0.692386	NA	Fgf6	NA
ENSMUSG00000000184	151.314	-0.773725	0.274246	-2.82128	0.00478327	0.0341515	Ccnd2	FALSE
ENSMUSG00000000194	693.468	0.325601	0.117523	2.77054	0.0055964	0.0383094	Gpr107	FALSE
ENSMUSG00000000197	0.434236	-0.366074	1.8562	-0.197217	0.843658	NA	Nalcn	FALSE
ENSMUSG00000000202	0.492164	2.53119	2.45101	1.03271	0.301738	NA	Btbd17	NA
ENSMUSG00000000204	45.9961	-0.438474	0.565793	-0.774973	0.438355	0.683146	Slfn4	FALSE
ENSMUSG00000000214	0	0	0	0	1	NA	Th	FALSE
ENSMUSG00000000215	1.10048	-1.12179	2.78438	-0.402887	0.687031	NA	Ins2	NA
ENSMUSG00000000216	0.237387	-0.269262	3.30345	-0.0815092	0.935037	NA	Scnn1g	FALSE
ENSMUSG00000000223	3.8475	0.116045	1.55037	0.0748499	0.940334	0.975512	Drp2	FALSE
ENSMUSG00000000244	12.8784	-0.167535	0.42384	-0.395278	0.692637	0.854246	Tspan32	FALSE
ENSMUSG00000000247	58.8297	-1.8017	0.44463	-4.05213	5.07528e-05	0.00112664	Lhx2	TRUE
ENSMUSG00000000248	0.525842	-0.247302	1.86429	-0.132653	0.894468	NA	Clec2g	FALSE
ENSMUSG00000000253	34.2236	-0.431559	0.31647	-1.36366	0.172673	0.394025	Gmpr	FALSE
ENSMUSG00000000263	0	NA	NA	NA	NA	NA	Glra1	NA
ENSMUSG00000000266	141.574	0.253344	0.197249	1.28438	0.199007	0.430484	Mid2	FALSE
ENSMUSG00000000275	2030.21	-0.105406	0.194251	-0.54263	0.587385	0.790509	Trim25	FALSE
ENSMUSG00000000276	44.0201	0.724464	0.296997	2.43929	0.014716	0.0767092	Dgke	FALSE
ENSMUSG00000000278	1439.89	0.113372	0.128654	0.881214	0.378202	0.629755	Scpep1	FALSE
ENSMUSG00000000282	362.125	0.199678	0.215235	0.927718	0.353554	0.60473	Mnt	FALSE
ENSMUSG00000000290	237.194	-0.0676499	0.332477	-0.203472	0.838766	0.929013	Itgb2	FALSE
ENSMUSG00000000295	72.6799	0.634929	0.371247	1.71026	0.0872179	0.259664	Hddc2	FALSE
ENSMUSG00000000296	209.036	-0.142624	0.21582	-0.660848	0.50871	0.736006	Tpd52l1	FALSE
ENSMUSG00000000301	15622.5	-0.559322	0.190874	-2.93033	0.00338603	0.0265889	Pemt	FALSE
ENSMUSG00000000303	1226.6	3.18336	0.55319	5.75454	8.68765e-09	1.27359e-06	Cdh1	TRUE
ENSMUSG00000000305	14.2404	-1.38366	0.502149	-2.75547	0.00586079	0.0396842	Cdh4	TRUE
ENSMUSG00000000308	6.92844	-2.38021	0.991714	-2.4001	0.0163907	0.0827159	Ckmt1	FALSE
ENSMUSG00000000317	69.0729	1.03117	0.384831	2.67953	0.00737265	0.0470283	Bcl6b	TRUE
ENSMUSG00000000318	17.8398	0.0526966	0.335977	0.156846	0.875366	0.946614	Clec10a	FALSE
ENSMUSG00000000320	20.4232	-0.693348	0.414087	-1.6744	0.0940516	0.27201	Alox12	FALSE
ENSMUSG00000000326	15326	-0.0438175	0.275705	-0.158929	0.873725	0.946364	Comt	FALSE
ENSMUSG00000000339	295.622	-0.0408594	0.196365	-0.208079	0.835168	0.927161	Rtca	FALSE
ENSMUSG00000000340	2324.33	-0.512698	0.18926	-2.70896	0.00674943	0.044039	Dbt	FALSE
ENSMUSG00000000346	3316.72	-0.201127	0.142249	-1.41391	0.157388	0.372841	Dazap2	FALSE
ENSMUSG00000000355	671.619	-0.465718	0.253091	-1.84012	0.0657506	0.216403	Mcts1	FALSE
ENSMUSG00000000359	31.4055	-0.0946384	0.401908	-0.235473	0.813842	0.917701	Rem1	FALSE
ENSMUSG00000000365	0.42034	-0.530877	2.35466	-0.225459	0.821623	NA	Rnf17	FALSE
ENSMUSG00000000374	552.391	-0.0791767	0.123985	-0.638599	0.523084	0.747887	Trappc10	FALSE
ENSMUSG00000000378	621.445	0.40087	0.258905	1.54833	0.121543	0.318213	Ccm2	FALSE
ENSMUSG00000000381	0	NA	NA	NA	NA	NA	Wap	NA
ENSMUSG00000000384	1278.21	-0.416196	0.132392	-3.14366	0.0016685	0.0157607	Tbrg4	FALSE
ENSMUSG00000000385	537.348	0.719203	0.349591	2.05727	0.0396604	0.153501	Tmprss2	FALSE
ENSMUSG00000000386	71.8366	1.34422	0.475517	2.82686	0.00470064	0.033668	Mx1	TRUE
ENSMUSG00000000392	12.2125	0.427629	0.767885	0.556892	0.577601	0.784828	Fap	FALSE
ENSMUSG00000000394	0.46786	-2.37762	3.28947	-0.722797	0.469805	NA	Gcg	NA
ENSMUSG00000000399	1946.88	-0.430187	0.224144	-1.91924	0.0549534	0.191307	Ndufa9	FALSE
ENSMUSG00000000402	0.952177	-2.46	1.46917	-1.67442	0.0940479	NA	Egfl6	NA
ENSMUSG00000000409	52.7501	0.279944	0.357897	0.78219	0.434103	0.679696	Lck	FALSE
ENSMUSG00000000411	0.291111	0.896947	2.38972	0.375335	0.707411	NA	Tssk3	FALSE
ENSMUSG00000000416	6.59849	-0.231768	0.823623	-0.2814	0.778403	0.901448	Cttnbp2	FALSE
ENSMUSG00000000420	1104.57	-0.271039	0.193739	-1.39899	0.161816	0.379391	Galnt1	FALSE
ENSMUSG00000000435	0	NA	NA	NA	NA	NA	Myf5	NA
ENSMUSG00000000439	301.398	-0.0880166	0.189467	-0.464549	0.642255	0.822109	Mkrn2	FALSE
ENSMUSG00000000440	45.9203	-0.362583	0.600725	-0.603576	0.546126	0.765464	Pparg	FALSE
ENSMUSG00000000441	453.396	-0.45395	0.333547	-1.36098	0.173521	0.395159	Raf1	FALSE
ENSMUSG00000000486	97.8451	0.398116	0.335101	1.18805	0.234815	0.475488	Septin1	FALSE
ENSMUSG00000000489	94.2622	1.6491	0.429334	3.84106	0.000122504	0.00214558	Pdgfb	TRUE
ENSMUSG00000000530	150.094	-0.0795538	0.283677	-0.280438	0.779142	0.901907	Acvrl1	FALSE
ENSMUSG00000000531	51.9381	-0.884886	0.3608	-2.45257	0.0141841	0.0747446	Tamalin	FALSE
ENSMUSG00000000532	421.446	0.433209	0.227423	1.90486	0.0567986	0.195753	Acvr1b	FALSE
ENSMUSG00000000538	746.728	-0.00788862	0.167833	-0.0470028	0.962511	0.985606	Tom1l2	FALSE
ENSMUSG00000000544	0.059713	0.415246	3.30361	0.125695	0.899974	NA	Gpa33	FALSE
ENSMUSG00000000552	524.491	0.394077	0.365283	1.07883	0.280665	0.530589	Zfp385a	FALSE
ENSMUSG00000000555	646.827	0.005561	0.334105	0.0166445	0.98672	0.995122	Itga5	FALSE
ENSMUSG00000000560	0.226996	-0.41845	2.96398	-0.141179	0.887729	NA	Gabra2	FALSE
ENSMUSG00000000561	595.988	-0.165428	0.195704	-0.845297	0.397945	0.648502	Wdr77	FALSE
ENSMUSG00000000562	3.34247	0.950717	0.831228	1.14375	0.252727	0.496957	Adora3	FALSE
ENSMUSG00000000563	9013.13	-0.704971	0.243367	-2.89674	0.00377058	0.0286326	Atp5pb	FALSE
ENSMUSG00000000567	93.8754	0.448891	0.49664	0.903856	0.366072	0.61744	Sox9	FALSE
ENSMUSG00000000568	1376.19	0.145949	0.123143	1.1852	0.235938	0.47665	Hnrnpd	FALSE
ENSMUSG00000000579	6.05663	0.14939	0.726846	0.205531	0.837157	0.928463	Dynlt1c	FALSE
ENSMUSG00000000581	1199.75	-0.389687	0.248937	-1.56541	0.117488	0.311336	C1d	FALSE
ENSMUSG00000000594	3993.84	0.541381	0.235277	2.30104	0.0213892	0.0992362	Gm2a	FALSE
ENSMUSG00000000600	261.112	-0.00685181	0.224671	-0.030497	0.975671	0.990972	Krit1	FALSE
ENSMUSG00000000605	1490.85	-0.456896	0.154811	-2.95131	0.00316432	0.0253505	Clcn4	FALSE
ENSMUSG00000000606	0	NA	NA	NA	NA	NA	Vmn2r88	NA
ENSMUSG00000000617	0.404667	-1.00952	2.30973	-0.437073	0.662059	NA	Grm6	NA
ENSMUSG00000000627	2.16429	0.553322	0.75635	0.731569	0.464432	0.701761	Sema4f	FALSE
ENSMUSG00000000628	97.6184	-0.100036	0.790798	-0.126499	0.899337	0.957426	Hk2	FALSE
ENSMUSG00000000631	2969.27	-0.0292348	0.17823	-0.164029	0.869709	0.94488	Myo18a	FALSE
ENSMUSG00000000632	1.17043	1.46199	1.88979	0.773626	0.439152	NA	Sez6	NA
ENSMUSG00000000673	16237.3	-0.648598	0.241066	-2.69054	0.00713355	0.0459347	Haao	FALSE
ENSMUSG00000000682	235.741	0.841591	0.313212	2.68697	0.00721036	0.0462446	Cd52	FALSE
ENSMUSG00000000686	275.261	-1.28646	0.280401	-4.58794	4.47635e-06	0.000175942	Abhd15	TRUE
ENSMUSG00000000690	3.02569	-0.539308	0.965255	-0.558721	0.576352	0.784312	Hoxb6	FALSE
ENSMUSG00000000693	54.618	-0.117025	0.283206	-0.413216	0.679448	0.846158	Loxl3	FALSE
ENSMUSG00000000701	0	NA	NA	NA	NA	NA	Tcl1b5	NA
ENSMUSG00000000706	0.0588123	0.415246	3.30361	0.125695	0.899974	NA	Btn1a1	FALSE
ENSMUSG00000000708	1468	-0.484068	0.242926	-1.99266	0.0462991	0.170042	Kat2b	FALSE
ENSMUSG00000000711	1203.57	-0.035016	0.232462	-0.150631	0.880267	0.948587	Rab5b	FALSE
ENSMUSG00000000724	0.145868	0.867329	3.29342	0.263353	0.792279	NA	Cryba1	FALSE
ENSMUSG00000000730	0.20963	0.424356	3.29139	0.128929	0.897414	NA	Dnmt3l	FALSE
ENSMUSG00000000731	1.0626	1.44029	1.5803	0.911402	0.362084	NA	Aire	NA
ENSMUSG00000000732	129.283	1.07719	0.580126	1.85682	0.0633369	0.211055	Icosl	FALSE
ENSMUSG00000000738	1420.89	-0.381507	0.107338	-3.55428	0.000379021	0.00511769	Spg7	FALSE
ENSMUSG00000000739	165.263	-3.74886	1.12805	-3.3233	0.000889588	0.00979675	Sult5a1	TRUE
ENSMUSG00000000740	5784.09	0.311769	0.15576	2.00161	0.0453272	0.167649	Rpl13	FALSE
ENSMUSG00000000743	2108.23	-0.0675985	0.117409	-0.575754	0.564781	0.778324	Chmp1a	FALSE
ENSMUSG00000000751	906.444	0.111453	0.237369	0.469535	0.638687	0.819999	Rpa1	FALSE
ENSMUSG00000000753	21018.5	-0.375476	0.258534	-1.45233	0.14641	0.357143	Serpinf1	FALSE
ENSMUSG00000000759	433.004	-0.20491	0.288428	-0.710436	0.477434	0.712066	Tubgcp3	FALSE
ENSMUSG00000000766	0.059713	0.415246	3.30361	0.125695	0.899974	NA	Oprm1	FALSE
ENSMUSG00000000776	248.605	0.280654	0.15757	1.78114	0.0748888	0.235571	Polr3d	FALSE
ENSMUSG00000000782	231.881	1.86307	0.475299	3.91979	8.86275e-05	0.00170381	Tcf7	TRUE
ENSMUSG00000000787	2522.41	-0.797914	0.311642	-2.56035	0.0104565	0.060468	Ddx3x	FALSE
ENSMUSG00000000791	30.9047	-0.708494	0.382429	-1.85261	0.0639377	0.212534	Il12rb1	FALSE
ENSMUSG00000000792	0.109524	0.0757929	3.30361	0.0229425	0.981696	NA	Slc5a5	FALSE
ENSMUSG00000000794	1.47244	-0.576476	1.83161	-0.314738	0.752961	0.88855	Kcnn3	FALSE
ENSMUSG00000000804	503.491	0.220637	0.205016	1.0762	0.28184	0.532186	Usp32	FALSE
ENSMUSG00000000805	276.415	6.55888	1.69711	3.86473	0.000111211	0.00198947	Car4	TRUE
ENSMUSG00000000811	190.2	-0.270929	0.281255	-0.963286	0.335404	0.586872	Txnrd3	FALSE
ENSMUSG00000000817	4.52986	0.758725	0.531513	1.42748	0.153441	0.367619	Fasl	FALSE
ENSMUSG00000000823	532.013	0.171741	0.175653	0.977731	0.328207	0.58069	Zfp512b	FALSE
ENSMUSG00000000826	1347.13	0.0817016	0.119339	0.68462	0.493584	0.72344	Dnajc5	FALSE
ENSMUSG00000000827	1169.74	0.256143	0.0975651	2.62535	0.00865593	0.0527439	Tpd52l2	FALSE
ENSMUSG00000000838	457.902	-0.128905	0.250333	-0.514934	0.606599	0.802825	Fmr1	FALSE
ENSMUSG00000000861	7.47245	0.0558104	0.952551	0.0585904	0.953278	0.982042	Bcl11a	FALSE
ENSMUSG00000000869	3.60896	0.52402	0.535734	0.978136	0.328007	0.580563	Il4	FALSE
ENSMUSG00000000876	3960.68	-0.151464	0.140958	-1.07453	0.282585	0.533326	Pxmp4	FALSE
ENSMUSG00000000881	581.509	-0.0839586	0.122495	-0.685404	0.493089	0.723138	Dlg3	FALSE
ENSMUSG00000000884	53.11	-0.00191225	0.216216	-0.00884417	0.992943	0.997761	Gnb1l	FALSE
ENSMUSG00000000889	0.49168	-2.47425	3.28811	-0.752484	0.45176	NA	Dbh	NA
ENSMUSG00000000901	30.6677	1.80795	0.447065	4.04403	5.25395e-05	0.00115382	Mmp11	TRUE
ENSMUSG00000000902	721.77	0.549356	0.178742	3.07346	0.00211591	0.018777	Smarcb1	FALSE
ENSMUSG00000000903	7.68398	-1.28631	0.800876	-1.60613	0.108246	0.295872	Vpreb3	FALSE
ENSMUSG00000000915	916.583	-0.115909	0.202045	-0.573679	0.566185	0.778837	Hip1r	FALSE
ENSMUSG00000000916	182.638	-0.317037	0.152895	-2.07356	0.0381198	0.149435	Nsun5	FALSE
ENSMUSG00000000934	527.56	-0.286728	0.148257	-1.934	0.0531136	0.186571	Top1mt	FALSE
ENSMUSG00000000938	0.151349	1.44303	3.2797	0.439988	0.659946	NA	Hoxa10	NA
ENSMUSG00000000942	7.79449	-1.50745	0.589004	-2.55932	0.0104877	0.0605863	Hoxa4	FALSE
ENSMUSG00000000948	1.51889	0.466226	1.22047	0.382004	0.702458	0.860716	Gm38393	FALSE
ENSMUSG00000000957	976.146	0.701443	0.267231	2.62486	0.00866852	0.0527512	Mmp14	FALSE
ENSMUSG00000000958	208.76	1.68665	0.312847	5.39131	6.99468e-08	6.55236e-06	Slc7a7	TRUE
ENSMUSG00000000959	2033.44	0.254113	0.0951526	2.67058	0.00757195	0.0479238	Oxa1l	FALSE
ENSMUSG00000000976	310.627	0.0748064	0.206547	0.362175	0.717221	0.869545	Heatr6	FALSE
ENSMUSG00000000982	8.26177	3.17575	0.820159	3.87212	0.000107894	0.00195177	Ccl3	TRUE
ENSMUSG00000000983	2.18978	-0.12525	0.981116	-0.127661	0.898417	0.9572	Wfdc18	FALSE
ENSMUSG00000001014	0	NA	NA	NA	NA	NA	Icam4	NA
ENSMUSG00000001016	458.98	0.38074	0.11246	3.38556	0.000710344	0.00826883	Ilf2	FALSE
ENSMUSG00000001017	1364.71	-0.0927201	0.0951139	-0.974832	0.329643	0.581941	Chtop	FALSE
ENSMUSG00000001018	632.3	-0.0149806	0.182299	-0.0821762	0.934507	0.972558	Snapin	FALSE
ENSMUSG00000001020	15.4384	0.815601	0.524112	1.55616	0.11967	0.315248	S100a4	FALSE
ENSMUSG00000001021	0.148469	0.419465	3.30161	0.127049	0.898902	NA	S100a3	FALSE
ENSMUSG00000001023	0.257969	-1.61053	3.29917	-0.488162	0.625435	NA	S100a5	NA
ENSMUSG00000001025	169.074	1.63698	0.334626	4.89196	9.98375e-07	5.43116e-05	S100a6	TRUE
ENSMUSG00000001027	4.59107	-1.49102	1.54878	-0.962703	0.335696	0.587006	Scn4a	FALSE
ENSMUSG00000001029	96.4902	0.0839603	0.214027	0.392288	0.694845	0.855606	Icam2	FALSE
ENSMUSG00000001034	111.512	0.974756	0.274998	3.54459	0.000393223	0.00527325	Mapk7	FALSE
ENSMUSG00000001036	292.098	0.738236	0.216938	3.40298	0.000666553	0.00787858	Epn2	FALSE
ENSMUSG00000001039	20.1316	1.71797	0.347348	4.94595	7.57722e-07	4.35276e-05	B9d1	TRUE
ENSMUSG00000001052	612.621	0.0798808	0.167928	0.475685	0.634299	0.817382	Sec24b	FALSE
ENSMUSG00000001053	188.645	0.419288	0.234032	1.79158	0.0731996	0.231872	N4bp3	FALSE
ENSMUSG00000001054	461.373	0.118847	0.160179	0.741967	0.458108	0.697386	Rmnd5b	FALSE
ENSMUSG00000001056	1043.25	0.18008	0.19944	0.90293	0.366563	0.617899	Nhp2	FALSE
ENSMUSG00000001062	491.582	-0.580739	0.215083	-2.70007	0.00693245	0.0449604	Vps9d1	FALSE
ENSMUSG00000001065	452.337	-0.599538	0.337575	-1.77601	0.0757311	0.237327	Zfp276	FALSE
ENSMUSG00000001076	32.841	-0.510478	0.460294	-1.10902	0.26742	0.515553	C1ql4	FALSE
ENSMUSG00000001082	122.351	0.593185	0.283738	2.09061	0.0365629	0.145171	Mfsd10	FALSE
ENSMUSG00000001089	422.953	0.0643475	0.14669	0.438664	0.660905	0.834223	Luzp1	FALSE
ENSMUSG00000001095	44.9734	-1.88038	0.52549	-3.57833	0.000345798	0.00479529	Slc13a2	TRUE
ENSMUSG00000001098	78.6384	-0.040791	0.297501	-0.137112	0.890942	0.953997	Kctd10	FALSE
ENSMUSG00000001100	3253.36	-0.134716	0.109469	-1.23063	0.218462	0.455948	Poldip2	FALSE
ENSMUSG00000001103	18.2673	0.593241	0.468158	1.26718	0.205091	0.438376	Sebox	FALSE
ENSMUSG00000001105	1773.23	0.436533	0.195011	2.2385	0.0251883	0.111456	Ift20	FALSE
ENSMUSG00000001119	160.618	0.0907416	0.338685	0.267923	0.788758	0.906984	Col6a1	FALSE
ENSMUSG00000001120	19.8205	-0.824637	0.355097	-2.32229	0.0202174	0.0952278	Pcbp3	FALSE
ENSMUSG00000001123	12056	0.110743	0.2138	0.517975	0.604476	0.801377	Lgals9	FALSE
ENSMUSG00000001127	2037.24	-0.227772	0.131573	-1.73115	0.0834243	0.252382	Araf	FALSE
ENSMUSG00000001128	576.716	-1.15139	0.284594	-4.04572	5.21631e-05	0.00114919	Cfp	TRUE
ENSMUSG00000001131	32.3477	3.00532	0.556891	5.39661	6.79123e-08	6.38828e-06	Timp1	TRUE
ENSMUSG00000001134	361.582	-0.169863	0.180724	-0.939904	0.347267	0.599056	Uxt	FALSE
ENSMUSG00000001138	396.675	-0.136296	0.128844	-1.05784	0.29013	0.54132	Cnnm3	FALSE
ENSMUSG00000001143	397.539	-0.240772	0.176915	-1.36095	0.17353	0.395159	Lman2l	FALSE
ENSMUSG00000001150	525.65	-0.283011	0.196916	-1.43722	0.150656	0.363572	Mcm3ap	FALSE
ENSMUSG00000001151	250.334	0.348678	0.237601	1.46749	0.142242	0.350881	Pcnt	FALSE
ENSMUSG00000001155	12994.5	-0.577812	0.313015	-1.84595	0.0648988	0.214549	Ftcd	FALSE
ENSMUSG00000001156	216.319	0.252329	0.167394	1.5074	0.131709	0.334398	Mxd1	FALSE
ENSMUSG00000001157	302.417	0.243418	0.229149	1.06227	0.288113	0.539156	Gmcl1	FALSE
ENSMUSG00000001158	757.786	0.488763	0.128835	3.79371	0.000148411	0.00249853	Snrnp27	FALSE
ENSMUSG00000001166	43.5379	0.0228442	0.355786	0.0642075	0.948805	0.979255	Oas1c	FALSE
ENSMUSG00000001168	0.202514	0.996283	3.02795	0.329029	0.742134	NA	Oas1h	FALSE
ENSMUSG00000001173	149.086	-0.176341	0.202142	-0.872362	0.383011	0.634213	Ocrl	FALSE
ENSMUSG00000001175	6199.04	0.00320364	0.128278	0.0249741	0.980076	0.992441	Calm1	FALSE
ENSMUSG00000001211	6743.26	0.0520261	0.172119	0.302268	0.762447	0.893535	Agpat3	FALSE
ENSMUSG00000001225	2.11838	-3.54863	1.11358	-3.18668	0.00143916	0.0141018	Slc26a3	TRUE
ENSMUSG00000001227	292.148	0.668386	0.273096	2.44744	0.0143874	0.0754494	Sema6b	FALSE
ENSMUSG00000001228	53.9601	2.05635	0.511704	4.01862	5.85396e-05	0.00124561	Uhrf1	TRUE
ENSMUSG00000001229	1238.05	-0.0472622	0.207431	-0.227845	0.819767	0.92052	Dpp9	FALSE
ENSMUSG00000001240	229.06	-0.148791	0.26551	-0.560398	0.575208	0.783394	Ramp2	FALSE
ENSMUSG00000001247	2172.7	0.257369	0.174748	1.4728	0.140804	0.348716	Lsr	FALSE
ENSMUSG00000001248	650.76	0.580876	0.341674	1.70009	0.0891139	0.262642	Gramd1a	FALSE
ENSMUSG00000001249	13217	-0.122346	0.0976026	-1.25352	0.210018	0.444596	Hpn	FALSE
ENSMUSG00000001260	0.381986	-1.11643	2.07504	-0.538026	0.590559	NA	Gabrg1	NA
ENSMUSG00000001270	103.288	-0.283692	0.251635	-1.1274	0.259575	0.505535	Ckb	FALSE
ENSMUSG00000001280	767.592	0.302994	0.165766	1.82784	0.067573	0.220198	Sp1	FALSE
ENSMUSG00000001281	114.603	-0.78177	0.393134	-1.98856	0.0467499	0.171104	Itgb7	FALSE
ENSMUSG00000001285	721.703	0.345154	0.172917	1.99606	0.045927	0.169116	Myg1	FALSE
ENSMUSG00000001288	355.856	1.18392	0.356337	3.32246	0.000892288	0.00981691	Rarg	TRUE
ENSMUSG00000001289	3997.73	0.201576	0.213544	0.943955	0.345193	0.59685	Pfdn5	FALSE
ENSMUSG00000001300	37.975	0.601798	0.4117	1.46174	0.143813	0.353251	Efnb2	FALSE
ENSMUSG00000001305	258.454	-0.227366	0.156975	-1.44842	0.147499	0.358907	Rrp15	FALSE
ENSMUSG00000001313	512.26	-0.0743344	0.208639	-0.356283	0.721628	0.871404	Rnd2	FALSE
ENSMUSG00000001323	984.325	-0.941815	0.212474	-4.43261	9.30975e-06	0.000305046	Srr	FALSE
ENSMUSG00000001333	3.70261	0.550014	1.10991	0.495548	0.620214	0.810245	Sync	FALSE
ENSMUSG00000001334	43.3835	-1.62529	0.556431	-2.92091	0.0034901	0.0271417	Fndc5	TRUE
ENSMUSG00000001348	3531.11	0.203389	0.15933	1.27653	0.201769	0.433943	Acp5	FALSE
ENSMUSG00000001349	18.6355	-1.1962	0.663885	-1.80181	0.0715745	0.228519	Cnn1	FALSE
ENSMUSG00000001366	1432.17	-0.962265	0.219182	-4.39025	1.13222e-05	0.000353052	Fbxo9	FALSE
ENSMUSG00000001376	263.997	0.190137	0.162395	1.17083	0.241666	0.484492	Vps50	FALSE
ENSMUSG00000001380	684.251	-0.0218047	0.185729	-0.117401	0.906543	0.960232	Hars1	FALSE
ENSMUSG00000001383	1463.79	-0.0629623	0.105474	-0.596947	0.550543	0.769023	Zmat2	FALSE
ENSMUSG00000001403	108.406	2.47539	0.437264	5.66109	1.50413e-08	1.92939e-06	Ube2c	TRUE
ENSMUSG00000001415	972.678	0.290956	0.207281	1.40368	0.160414	0.377162	Smg5	FALSE
ENSMUSG00000001416	2463.61	0.326997	0.146332	2.23462	0.0254425	0.112295	Cct3	FALSE
ENSMUSG00000001418	2627.62	0.495179	0.16504	3.00036	0.00269661	0.0225393	Glmp	FALSE
ENSMUSG00000001419	552.322	0.318348	0.225816	1.40977	0.158609	0.37483	Mef2d	FALSE
ENSMUSG00000001420	16.7153	-1.25247	0.394222	-3.17707	0.00148769	0.014483	Tmem79	TRUE
ENSMUSG00000001424	3650.65	0.477928	0.186324	2.56504	0.0103165	0.0598572	Snd1	FALSE
ENSMUSG00000001435	27878	-0.115881	0.153258	-0.756119	0.449578	0.691802	Col18a1	FALSE
ENSMUSG00000001436	205.75	-0.156886	0.199114	-0.787922	0.430742	0.676967	Slc19a1	FALSE
ENSMUSG00000001440	1185.74	0.366514	0.259372	1.41308	0.157631	0.373242	Kpnb1	FALSE
ENSMUSG00000001441	657.388	0.0899169	0.0980738	0.916829	0.359232	0.610648	Npepps	FALSE
ENSMUSG00000001444	9.54601	0.467932	0.500352	0.935205	0.349683	0.601389	Tbx21	FALSE
ENSMUSG00000001445	310.766	-0.040966	0.24158	-0.169575	0.865344	0.942448	Mrpl10	FALSE
ENSMUSG00000001467	3881.33	0.885741	0.281262	3.14917	0.00163736	0.0155368	Cyp51	FALSE
ENSMUSG00000001472	4367.19	-0.125411	0.126128	-0.994315	0.320069	0.572937	Tcf25	FALSE
ENSMUSG00000001473	229.909	2.25265	0.343504	6.55785	5.45893e-11	2.37002e-08	Tubb6	TRUE
ENSMUSG00000001482	734.303	-0.359695	0.151766	-2.37007	0.0177849	0.0873423	Def8	FALSE
ENSMUSG00000001493	11.7513	2.75315	1.58086	1.74156	0.081586	0.248668	Meox1	FALSE
ENSMUSG00000001494	1.0066	-0.572849	1.48612	-0.385467	0.699891	NA	Sost	FALSE
ENSMUSG00000001496	0.0633449	0.415246	3.30361	0.125695	0.899974	NA	Nkx2-1	FALSE
ENSMUSG00000001497	9.50268	-1.06994	0.460823	-2.32181	0.0202432	0.0952798	Pax9	FALSE
ENSMUSG00000001504	0.0880043	0.415246	3.30361	0.125695	0.899974	NA	Irx2	FALSE
ENSMUSG00000001506	275.097	2.97305	0.513506	5.78971	7.05096e-09	1.10144e-06	Col1a1	TRUE
ENSMUSG00000001507	479.374	1.61927	0.288521	5.61233	1.99624e-08	2.50373e-06	Itga3	TRUE
ENSMUSG00000001508	3.8639	-1.27508	1.32553	-0.961939	0.33608	0.58734	Sgca	FALSE
ENSMUSG00000001510	45.2683	5.32309	1.99367	2.66999	0.00758538	0.0479954	Dlx3	TRUE
ENSMUSG00000001517	49.6076	1.79358	0.479056	3.74399	0.000181122	0.0029249	Foxm1	TRUE
ENSMUSG00000001518	328.566	0.265177	0.16482	1.60889	0.107641	0.294878	Itfg2	FALSE
ENSMUSG00000001520	41.9508	3.09384	0.662451	4.67028	3.00786e-06	0.000130587	Nrip2	TRUE
ENSMUSG00000001521	49.6794	0.237191	0.433997	0.546527	0.584703	0.788814	Tulp3	FALSE
ENSMUSG00000001524	219.744	-0.183095	0.158629	-1.15423	0.248404	0.491569	Gtf2h4	FALSE
ENSMUSG00000001525	2026.28	1.66075	0.241414	6.87926	6.01622e-12	3.67087e-09	Tubb5	TRUE
ENSMUSG00000001542	1566.78	-0.447741	0.252468	-1.77345	0.0761534	0.238188	Ell2	FALSE
ENSMUSG00000001552	1339.53	0.0842186	0.169001	0.498331	0.618251	0.809501	Jup	FALSE
ENSMUSG00000001555	30.6902	-0.115899	0.320533	-0.361583	0.717664	0.869796	Fkbp10	FALSE
ENSMUSG00000001558	2.21493	0.703184	1.24244	0.565969	0.571415	0.78131	Klhl10	FALSE
ENSMUSG00000001566	0	NA	NA	NA	NA	NA	Mnx1	NA
ENSMUSG00000001569	482.186	-0.0221272	0.113865	-0.194329	0.845918	0.932441	Nom1	FALSE
ENSMUSG00000001576	2227.12	0.0525665	0.199636	0.263311	0.792311	0.907934	Ergic1	FALSE
ENSMUSG00000001583	2.38476	0.562798	1.26279	0.445677	0.655831	0.831053	Tnk1	FALSE
ENSMUSG00000001588	128.579	-0.745836	0.33731	-2.21113	0.0270269	0.117029	Acap1	FALSE
ENSMUSG00000001604	1871.74	0.25779	0.235891	1.09284	0.274464	0.523514	Tcea3	FALSE
ENSMUSG00000001622	2.83459	5.21481	1.59495	3.26957	0.0010771	0.0113009	Csn3	TRUE
ENSMUSG00000001627	434.738	0.690099	0.208947	3.30275	0.000957419	0.0103802	Ifrd1	FALSE
ENSMUSG00000001630	325.519	0.145051	0.234736	0.61793	0.536622	0.758311	Stk38l	FALSE
ENSMUSG00000001632	437.533	0.160906	0.228432	0.704395	0.481187	0.714281	Brpf1	FALSE
ENSMUSG00000001642	255.15	1.70599	0.295776	5.76785	8.02891e-09	1.1925e-06	Akr1b1	TRUE
ENSMUSG00000001655	0.0873928	-0.748595	3.30361	-0.226599	0.820735	NA	Hoxc13	FALSE
ENSMUSG00000001656	0	NA	NA	NA	NA	NA	Hoxc11	NA
ENSMUSG00000001657	0.629092	-1.80667	2.94805	-0.612836	0.539985	NA	Hoxc8	NA
ENSMUSG00000001661	3.58176	-3.59233	1.48608	-2.41732	0.0156351	0.0799499	Hoxc6	FALSE
ENSMUSG00000001663	10304.4	0.400426	0.2382	1.68105	0.0927531	0.269706	Gstt1	FALSE
ENSMUSG00000001665	966.784	-0.874538	0.330918	-2.64276	0.00822324	0.0508228	Gstt3	FALSE
ENSMUSG00000001666	7574.37	-0.484916	0.234206	-2.07047	0.0384083	0.150226	Ddt	FALSE
ENSMUSG00000001670	25385.4	-1.00501	0.299462	-3.35606	0.000790607	0.00892884	Tat	TRUE
ENSMUSG00000001672	102.096	0.912841	0.459563	1.98632	0.0469973	0.171768	Marveld3	FALSE
ENSMUSG00000001674	241.453	0.128448	0.151528	0.847687	0.396613	0.64748	Ddx18	FALSE
ENSMUSG00000001687	1886.52	-0.168905	0.196191	-0.860923	0.389281	0.639879	Ubl3	FALSE
ENSMUSG00000001700	1180.53	-0.199623	0.196677	-1.01498	0.310117	0.562437	Gramd2b	FALSE
ENSMUSG00000001707	233.747	0.261383	0.233854	1.11772	0.263687	0.510812	Eef1e1	FALSE
ENSMUSG00000001729	2225.17	-0.187807	0.144897	-1.29614	0.194927	0.425245	Akt1	FALSE
ENSMUSG00000001739	52.331	0.183334	0.721714	0.254025	0.799476	0.911751	Cldn15	FALSE
ENSMUSG00000001741	84.1096	-0.116455	0.178154	-0.653677	0.51332	0.740115	Il16	FALSE
ENSMUSG00000001750	1618.27	-0.0304772	0.310764	-0.0980719	0.921875	0.967112	Tcirg1	FALSE
ENSMUSG00000001751	1357.11	-0.0832018	0.137044	-0.607117	0.543773	0.763447	Naglu	FALSE
ENSMUSG00000001755	3571.18	-0.642409	0.183881	-3.49361	0.000476529	0.00610563	Coasy	FALSE
ENSMUSG00000001761	387.295	0.77768	0.286739	2.71215	0.00668487	0.0437063	Smo	FALSE
ENSMUSG00000001763	533.653	0.222999	0.239694	0.930347	0.352191	0.603405	Tspan33	FALSE
ENSMUSG00000001767	381.388	0.376226	0.146453	2.56892	0.0102015	0.0594346	Crnkl1	FALSE
ENSMUSG00000001768	404.005	-0.512116	0.226749	-2.25852	0.0239135	0.107651	Rin2	FALSE
ENSMUSG00000001773	20.956	-0.593541	1.24106	-0.478253	0.63247	0.816857	Folh1	FALSE
ENSMUSG00000001774	831.547	-0.267947	0.243953	-1.09836	0.272048	0.521151	Chordc1	FALSE
ENSMUSG00000001783	1821.38	-0.0352233	0.130517	-0.269875	0.787257	0.90624	Rtcb	FALSE
ENSMUSG00000001785	334.059	0.0609283	0.15408	0.395433	0.692524	0.854153	Pwp1	FALSE
ENSMUSG00000001786	574.616	-0.0411552	0.098825	-0.416445	0.677084	0.844352	Fbxo7	FALSE
ENSMUSG00000001794	5059.89	0.70053	0.167307	4.1871	2.82538e-05	0.000715086	Capns1	FALSE
ENSMUSG00000001802	637.689	0.00556558	0.203885	0.0272976	0.978222	0.991691	Lrp3	FALSE
ENSMUSG00000001804	0.185002	-1.4464	3.30103	-0.438166	0.661266	NA	Dsg4	NA
ENSMUSG00000001815	0	NA	NA	NA	NA	NA	Evx2	NA
ENSMUSG00000001819	0	NA	NA	NA	NA	NA	Hoxd13	NA
ENSMUSG00000001823	0	NA	NA	NA	NA	NA	Hoxd12	NA
ENSMUSG00000001827	0.574069	-0.228818	1.80916	-0.126477	0.899354	NA	Folr1	FALSE
ENSMUSG00000001829	1520.8	0.0722279	0.149509	0.483099	0.629025	0.814813	Clpb	FALSE
ENSMUSG00000001833	965.759	0.171184	0.27968	0.612071	0.540491	0.761015	Septin7	FALSE
ENSMUSG00000001844	655.66	-0.260755	0.14433	-1.80665	0.0708161	0.227127	Zdhhc4	FALSE
ENSMUSG00000001847	2364.09	0.163436	0.199941	0.817424	0.413686	0.662452	Rac1	FALSE
ENSMUSG00000001855	259.182	0.116445	0.139324	0.835785	0.403276	0.653204	Nup214	FALSE
ENSMUSG00000001864	3.7933	1.05659	0.871267	1.21271	0.225241	0.463872	Aif1l	FALSE
ENSMUSG00000001865	1.84183	0.366113	1.33622	0.273991	0.784092	0.90419	Cpa3	FALSE
ENSMUSG00000001870	63.6417	-1.24467	0.321356	-3.87318	0.000107424	0.00194484	Ltbp1	TRUE
ENSMUSG00000001891	9101.98	0.555163	0.248875	2.23069	0.0257019	0.11307	Ugp2	FALSE
ENSMUSG00000001901	0	NA	NA	NA	NA	NA	Kcnh6	NA
ENSMUSG00000001909	965.708	0.189153	0.225593	0.83847	0.401767	0.651832	Trmt1	FALSE
ENSMUSG00000001910	786.874	0.319596	0.170582	1.87357	0.0609899	0.20597	Nacc1	FALSE
ENSMUSG00000001911	2093.1	-0.0376496	0.220351	-0.170862	0.864332	0.941892	Nfix	FALSE
ENSMUSG00000001918	141.012	1.82187	0.54071	3.3694	0.000753317	0.00861003	Slc1a5	TRUE
ENSMUSG00000001924	3127.45	0.102877	0.137389	0.748801	0.453977	0.695082	Uba1	FALSE
ENSMUSG00000001930	149.585	-1.72754	0.316191	-5.46359	4.66593e-08	4.70259e-06	Vwf	TRUE
ENSMUSG00000001942	929.098	-0.0942713	0.230722	-0.408592	0.682839	0.848512	Siae	FALSE
ENSMUSG00000001943	28.9941	0.379039	0.566661	0.668898	0.50356	0.732046	Vsig2	FALSE
ENSMUSG00000001946	448.214	0.585555	0.298114	1.9642	0.0495074	0.177833	Esam	FALSE
ENSMUSG00000001948	38.0706	1.79108	0.538255	3.32757	0.000876064	0.00969511	Spa17	TRUE
ENSMUSG00000001962	818.309	0.171482	0.157057	1.09184	0.274903	0.52404	Fam50a	FALSE
ENSMUSG00000001964	426.894	0.109035	0.143453	0.760075	0.44721	0.68982	Emd	FALSE
ENSMUSG00000001983	186.717	-1.07932	0.271036	-3.98219	6.82819e-05	0.00139758	Taco1	TRUE
ENSMUSG00000001985	1.86025	0.118926	1.05964	0.112232	0.91064	0.961851	Grik3	FALSE
ENSMUSG00000001986	233.591	2.16554	0.785104	2.75829	0.00581053	0.0394404	Gria3	TRUE
ENSMUSG00000001988	0.30194	-0.316942	1.97755	-0.16027	0.872668	NA	Npas1	FALSE
ENSMUSG00000001995	205.563	0.549786	0.27227	2.01927	0.0434592	0.163023	Sipa1l2	FALSE
ENSMUSG00000001998	53.7511	-0.219348	0.30595	-0.716942	0.47341	0.708922	Ap4e1	FALSE
ENSMUSG00000001999	518.592	-0.0132896	0.138058	-0.0962614	0.923313	0.967609	Blvra	FALSE
ENSMUSG00000002006	8.71401	0.850725	0.397757	2.1388	0.0324517	0.133524	Pdzd4	FALSE
ENSMUSG00000002007	9.85796	-0.982154	0.659282	-1.48973	0.136294	0.342182	Srpk3	FALSE
ENSMUSG00000002010	2267.25	-0.0372631	0.122729	-0.303622	0.761416	0.893223	Idh3g	FALSE
ENSMUSG00000002012	8.74833	0.466457	0.720536	0.647375	0.517389	0.743702	Pnck	FALSE
ENSMUSG00000002014	4016.1	0.441262	0.182796	2.41396	0.0157803	0.0804918	Ssr4	FALSE
ENSMUSG00000002015	4144.68	0.117244	0.117425	0.998458	0.318058	0.57105	Bcap31	FALSE
ENSMUSG00000002017	624.562	0.33492	0.151139	2.21597	0.0266932	0.115979	Fam98a	FALSE
ENSMUSG00000002020	41.1484	-0.789747	0.47273	-1.67061	0.0947988	0.273086	Ltbp2	FALSE
ENSMUSG00000002028	438.482	0.0841729	0.295383	0.284962	0.775673	0.900133	Kmt2a	FALSE
ENSMUSG00000002031	1109.88	0.260898	0.141867	1.83903	0.0659111	0.216595	Ift46	FALSE
ENSMUSG00000002032	1541.59	-0.845661	0.452762	-1.86778	0.0617921	0.207809	Tmem25	FALSE
ENSMUSG00000002033	58.6536	1.36081	0.440877	3.0866	0.00202459	0.0181449	Cd3g	TRUE
ENSMUSG00000002043	964.359	-0.211185	0.148935	-1.41796	0.156202	0.37128	Trappc6a	FALSE
ENSMUSG00000002052	1300.97	0.0737547	0.152805	0.482673	0.629328	0.814943	Supt6	FALSE
ENSMUSG00000002055	24.5488	2.7151	0.478425	5.67507	1.38629e-08	1.81959e-06	Spag5	TRUE
ENSMUSG00000002057	0	NA	NA	NA	NA	NA	Foxn1	NA
ENSMUSG00000002058	457.618	1.78969	0.381129	4.69575	2.65634e-06	0.000118283	Unc119	TRUE
ENSMUSG00000002059	198.569	1.55496	0.274074	5.67351	1.399e-08	1.82566e-06	Rab34	TRUE
ENSMUSG00000002064	1227.14	0.0907795	0.128975	0.703852	0.481525	0.714674	Sdf2	FALSE
ENSMUSG00000002068	132.383	1.3989	0.478827	2.92151	0.00348334	0.0271266	Ccne1	TRUE
ENSMUSG00000002076	148.445	1.4083	0.360891	3.90228	9.52904e-05	0.00178381	Hsf2bp	TRUE
ENSMUSG00000002083	524.575	0.370439	0.253328	1.46229	0.143663	0.353048	Bbc3	FALSE
ENSMUSG00000002100	2.25928	-0.21147	0.857755	-0.246539	0.805265	0.913847	Mybpc3	FALSE
ENSMUSG00000002102	3697.91	0.183595	0.131737	1.39365	0.163423	0.381455	Psmc3	FALSE
ENSMUSG00000002103	1216.32	-0.136117	0.12151	-1.12022	0.262622	0.509471	Acp2	FALSE
ENSMUSG00000002104	1.73806	-1.44264	1.3619	-1.05928	0.289472	0.540584	Rapsn	FALSE
ENSMUSG00000002105	434.539	0.484049	0.20289	2.38577	0.0170435	0.0849015	Slc39a13	FALSE
ENSMUSG00000002107	297.819	-1.32432	0.31984	-4.14057	3.46443e-05	0.00083294	Celf2	TRUE
ENSMUSG00000002108	3471.2	-0.369693	0.125576	-2.94397	0.00324036	0.0258405	Nr1h3	FALSE
ENSMUSG00000002109	75.1795	-0.286461	0.368681	-0.776988	0.437166	0.682338	Ddb2	FALSE
ENSMUSG00000002111	249.388	0.0815937	0.289664	0.281684	0.778186	0.901356	Spi1	FALSE
ENSMUSG00000002129	582.206	0.110868	0.115792	0.957472	0.338329	0.589634	Sf3a1	FALSE
ENSMUSG00000002147	1425.19	0.323248	0.1291	2.50386	0.0122848	0.0674302	Stat6	FALSE
ENSMUSG00000002190	0.107723	-1.08171	3.30349	-0.327443	0.743333	NA	Clgn	NA
ENSMUSG00000002204	24.0499	0.760996	0.54827	1.38799	0.165139	0.383794	Napsa	FALSE
ENSMUSG00000002205	839.021	-0.0858838	0.118207	-0.726555	0.467498	0.704112	Vrk3	FALSE
ENSMUSG00000002210	291.459	0.155574	0.150152	1.03611	0.300149	0.551453	Smg9	FALSE
ENSMUSG00000002221	314.271	-0.325182	0.12659	-2.56878	0.0102058	0.0594441	Paxip1	FALSE
ENSMUSG00000002222	2981.59	-0.20122	0.236971	-0.849133	0.395807	0.646814	Rmnd5a	FALSE
ENSMUSG00000002227	1243.07	0.746231	0.232076	3.21546	0.00130236	0.0130851	Mov10	FALSE
ENSMUSG00000002228	23.7418	0.0158637	0.559984	0.0283289	0.9774	0.991542	Ppm1j	FALSE
ENSMUSG00000002233	751.42	2.05577	0.383094	5.36623	8.04001e-08	7.40862e-06	Rhoc	TRUE
ENSMUSG00000002240	0	NA	NA	NA	NA	NA	Prr27	NA
ENSMUSG00000002249	389.403	-0.161415	0.211597	-0.762843	0.445557	0.688702	Tead3	FALSE
ENSMUSG00000002250	289.872	0.149476	0.252869	0.591118	0.554441	0.771238	Ppard	FALSE
ENSMUSG00000002257	19.5477	1.07549	0.442984	2.42783	0.0151893	0.0784697	Def6	FALSE
ENSMUSG00000002265	479.856	3.17466	0.844777	3.75798	0.000171291	0.00279411	Peg3	TRUE
ENSMUSG00000002266	1.36637	-1.02423	1.93457	-0.529433	0.596505	0.796469	Zim1	FALSE
ENSMUSG00000002274	123.947	-0.846691	0.236315	-3.58289	0.000339814	0.00474437	Metrn	FALSE
ENSMUSG00000002279	1429.64	0.0639248	0.191305	0.334152	0.738265	0.880453	Lmf1	FALSE
ENSMUSG00000002280	648.298	-0.350339	0.111106	-3.1532	0.00161494	0.0153767	Ciao3	FALSE
ENSMUSG00000002289	3134.86	-0.452476	0.330979	-1.36708	0.1716	0.392606	Angptl4	FALSE
ENSMUSG00000002297	77.0271	1.43467	0.208892	6.86799	6.5113e-12	3.8684e-09	Dbf4	TRUE
ENSMUSG00000002307	378.232	0.371267	0.188907	1.96534	0.0493749	0.177498	Daxx	FALSE
ENSMUSG00000002308	220.549	0.40639	0.216443	1.87759	0.060438	0.204595	Cd320	FALSE
ENSMUSG00000002319	702.531	0.506993	0.16617	3.05106	0.00228038	0.0198545	Ipo4	FALSE
ENSMUSG00000002320	514.153	-0.42719	0.293854	-1.45375	0.146015	0.356602	Tm9sf1	FALSE
ENSMUSG00000002324	2.5623	-2.97843	1.35417	-2.19945	0.027846	0.119563	Rec8	FALSE
ENSMUSG00000002325	1039.86	0.106201	0.201173	0.527908	0.597563	0.797202	Irf9	FALSE
ENSMUSG00000002326	47.7296	0.311329	0.379575	0.820204	0.4121	0.661064	Gmpr2	FALSE
ENSMUSG00000002329	629.838	0.116313	0.174133	0.667957	0.504161	0.732484	Mdp1	FALSE
ENSMUSG00000002332	3004.26	-0.227403	0.245433	-0.926539	0.354166	0.605502	Dhrs1	FALSE
ENSMUSG00000002341	0.518258	-1.02987	3.03675	-0.339135	0.734508	NA	Ncan	NA
ENSMUSG00000002342	631.247	0.382703	0.145427	2.63158	0.00849889	0.0519975	Tmem161a	FALSE
ENSMUSG00000002343	174.495	0.0501855	0.150131	0.334279	0.738169	0.880437	Armc6	FALSE
ENSMUSG00000002345	763.976	0.250617	0.193891	1.29257	0.196161	0.426722	Borcs8	FALSE
ENSMUSG00000002346	1856.39	-0.495634	0.159334	-3.11065	0.00186674	0.0171106	Slc25a42	FALSE
ENSMUSG00000002365	1196.13	-0.0211989	0.174132	-0.12174	0.903105	0.958994	Snx9	FALSE
ENSMUSG00000002372	1213.15	0.387823	0.183901	2.10887	0.0349561	0.140422	Ranbp3	FALSE
ENSMUSG00000002379	2415.35	-0.146155	0.191959	-0.761383	0.446428	0.689284	Ndufa11	FALSE
ENSMUSG00000002384	99.3064	3.50305	1.21725	2.87784	0.0040041	0.0300396	Bmp8b	TRUE
ENSMUSG00000002393	1622.09	0.0544146	0.146091	0.37247	0.709543	0.865264	Nr2f6	FALSE
ENSMUSG00000002395	1038.57	-0.0144643	0.17735	-0.0815582	0.934998	0.972743	Use1	FALSE
ENSMUSG00000002396	887.329	-0.201877	0.143523	-1.40658	0.159552	0.376037	Ocel1	FALSE
ENSMUSG00000002409	402.214	0.547984	0.243898	2.24678	0.0246542	0.109803	Dyrk1b	FALSE
ENSMUSG00000002413	277.668	0.124576	0.182838	0.681346	0.495653	0.725378	Braf	FALSE
ENSMUSG00000002416	1085.2	-0.502901	0.250246	-2.00962	0.044471	0.165563	Ndufb2	FALSE
ENSMUSG00000002428	238.389	0.396414	0.196753	2.01478	0.0439276	0.164183	Hltf	FALSE
ENSMUSG00000002455	1321.95	-0.217935	0.182571	-1.1937	0.232595	0.472409	Prpf6	FALSE
ENSMUSG00000002458	72.5875	0.388195	0.275662	1.40823	0.159064	0.375366	Rgs19	FALSE
ENSMUSG00000002459	19.2435	2.41922	0.692629	3.49281	0.000477961	0.00611357	Rgs20	TRUE
ENSMUSG00000002475	922.271	-0.23783	0.284958	-0.834614	0.403935	0.653699	Abhd3	FALSE
ENSMUSG00000002477	591.639	0.520478	0.201652	2.58107	0.00984949	0.0579068	Snrpd1	FALSE
ENSMUSG00000002486	93.7154	0.225049	0.330468	0.681001	0.495871	0.725474	Tchp	FALSE
ENSMUSG00000002489	56.322	-0.913512	0.39674	-2.30254	0.0213046	0.0990063	Tiam1	FALSE
ENSMUSG00000002496	953.003	-0.281327	0.155329	-1.81117	0.0701146	0.225421	Tsc2	FALSE
ENSMUSG00000002500	12.7822	-3.20375	1.0343	-3.09751	0.00195155	0.0176814	Rpl3l	TRUE
ENSMUSG00000002504	654.633	0.309692	0.199533	1.55209	0.120642	0.316715	Nherf2	FALSE
ENSMUSG00000002524	2344.08	0.343968	0.13005	2.64488	0.00817193	0.0506564	Puf60	FALSE
ENSMUSG00000002546	1082.99	0.258254	0.127114	2.03166	0.0421878	0.159831	Golga2	FALSE
ENSMUSG00000002550	631.126	-0.904904	0.219021	-4.13159	3.60262e-05	0.000856134	Uck1	FALSE
ENSMUSG00000002565	0.882658	-3.24509	2.44096	-1.32943	0.183705	NA	Scin	NA
ENSMUSG00000002578	27.3298	-0.0919542	0.43127	-0.213217	0.831157	0.925394	Ikzf4	FALSE
ENSMUSG00000002580	1603.65	0.0726777	0.199362	0.364551	0.715446	0.868383	Mien1	FALSE
ENSMUSG00000002588	15307.8	-0.862104	0.366713	-2.3509	0.0187282	0.090573	Pon1	FALSE
ENSMUSG00000002602	509.302	-0.440314	0.2499	-1.76196	0.0780755	0.24149	Axl	FALSE
ENSMUSG00000002603	323.608	-0.106732	0.201135	-0.530646	0.595664	0.796229	Tgfb1	FALSE
ENSMUSG00000002608	754.346	0.104211	0.161921	0.643591	0.519841	0.745486	Ccdc97	FALSE
ENSMUSG00000002617	68.7391	0.0932765	0.282095	0.330657	0.740904	0.881725	Zfp40	FALSE
ENSMUSG00000002625	1333.2	0.25812	0.361613	0.713802	0.47535	0.710268	Akap8l	FALSE
ENSMUSG00000002633	15.7524	-1.33792	0.443298	-3.01811	0.00254354	0.0215965	Shh	TRUE
ENSMUSG00000002635	237.518	0.23095	0.183239	1.26037	0.207534	0.441177	Pdcd2l	FALSE
ENSMUSG00000002658	848.34	0.524264	0.221753	2.36418	0.0180698	0.0884143	Gtf2f1	FALSE
ENSMUSG00000002660	2218.45	-0.0533795	0.176967	-0.301636	0.76293	0.893743	Clpp	FALSE
ENSMUSG00000002661	388.567	-0.231735	0.179495	-1.29104	0.19669	0.42738	Alkbh7	FALSE
ENSMUSG00000002664	5.58584	-0.647684	0.545627	-1.18704	0.23521	0.475812	Pspn	FALSE
ENSMUSG00000002668	142.118	0.157895	0.249628	0.632522	0.527046	0.751363	Dennd1c	FALSE
ENSMUSG00000002679	332.459	0.440558	0.136231	3.23391	0.00122107	0.0124287	Med6	FALSE
ENSMUSG00000002688	9.32324	-0.980101	0.645762	-1.51774	0.129079	0.330331	Prkd1	FALSE
ENSMUSG00000002699	135.002	-0.661311	0.287097	-2.30344	0.0212539	0.0988723	Lcp2	FALSE
ENSMUSG00000002718	640.412	-0.0543157	0.219174	-0.24782	0.804274	0.913483	Cse1l	FALSE
ENSMUSG00000002728	364.483	0.430229	0.11207	3.83894	0.000123567	0.00215993	Naa20	FALSE
ENSMUSG00000002731	420.253	-0.448498	0.224957	-1.9937	0.0461844	0.169786	Prkra	FALSE
ENSMUSG00000002732	60.8876	-0.0697064	0.25687	-0.271368	0.786108	0.905571	Fkbp7	FALSE
ENSMUSG00000002733	430.976	-0.0989792	0.19916	-0.496983	0.619201	0.809913	Plekha3	FALSE
ENSMUSG00000002741	1548.96	-0.199216	0.141571	-1.40718	0.159373	0.375771	Ykt6	FALSE
ENSMUSG00000002748	1771.34	-0.239924	0.198836	-1.20664	0.227569	0.466251	Baz1b	FALSE
ENSMUSG00000002763	3239.6	-0.725774	0.157644	-4.60389	4.14675e-06	0.000166955	Pex6	FALSE
ENSMUSG00000002767	2109.47	-0.00837798	0.161138	-0.0519925	0.958535	0.983989	Mrpl2	FALSE
ENSMUSG00000002768	1622.81	0.390613	0.13589	2.87447	0.00404707	0.0302538	Mea1	FALSE
ENSMUSG00000002769	26229.8	-2.68321	0.382437	-7.01608	2.28176e-12	1.83975e-09	Gnmt	TRUE
ENSMUSG00000002771	16.4828	1.43364	0.592113	2.42122	0.0154684	0.0794299	Grin2d	FALSE
ENSMUSG00000002778	3684.47	0.0233123	0.121962	0.191144	0.848413	0.933783	Kdelr1	FALSE
ENSMUSG00000002781	679.492	-0.073886	0.129659	-0.569848	0.568781	0.779866	Tmem143	FALSE
ENSMUSG00000002791	0	NA	NA	NA	NA	NA	Pdxk-ps	NA
ENSMUSG00000002797	332.967	1.12251	0.190891	5.88035	4.09399e-09	7.22078e-07	Ggct	TRUE
ENSMUSG00000002799	23.9266	0.572259	0.891535	0.64188	0.520951	0.746194	Jag2	FALSE
ENSMUSG00000002803	419.517	0.00535594	0.130179	0.0411427	0.967182	0.987252	Btbd6	FALSE
ENSMUSG00000002804	592.874	-0.16942	0.19827	-0.854492	0.392833	0.643963	Nudt14	FALSE
ENSMUSG00000002808	5.42224	-1.13528	0.672682	-1.68769	0.0914701	0.26729	Epdr1	FALSE
ENSMUSG00000002812	1180.21	0.0391639	0.133557	0.293237	0.769341	0.896974	Flii	FALSE
ENSMUSG00000002814	165.941	-0.0481398	0.248152	-0.193993	0.846181	0.932509	Top3a	FALSE
ENSMUSG00000002820	757.463	-0.306089	0.130057	-2.3535	0.0185977	0.0901275	Atg4d	FALSE
ENSMUSG00000002825	106.419	0.70105	0.25361	2.76429	0.00570476	0.0388509	Qtrt1	FALSE
ENSMUSG00000002831	177.803	-2.22817	0.585875	-3.80314	0.000142874	0.00242703	Plin4	TRUE
ENSMUSG00000002833	1166.68	0.404632	0.222993	1.81455	0.0695928	0.224159	Hdgfl2	FALSE
ENSMUSG00000002835	25.1484	0.683178	0.453919	1.50507	0.132307	0.335388	Chaf1a	FALSE
ENSMUSG00000002844	219.804	0.614215	0.172122	3.56848	0.000359062	0.00494279	Adprh	FALSE
ENSMUSG00000002845	260.659	0.441379	0.18645	2.36729	0.0179191	0.0878675	Tmem39a	FALSE
ENSMUSG00000002846	1073.19	-0.285521	0.140355	-2.03428	0.0419235	0.159204	Timmdc1	FALSE
ENSMUSG00000002847	1216.27	0.282037	0.176062	1.60192	0.109174	0.297561	Pla1a	FALSE
ENSMUSG00000002870	134.436	1.88813	0.321588	5.87129	4.32429e-09	7.50963e-07	Mcm2	TRUE
ENSMUSG00000002871	696.055	0.811898	0.264084	3.07439	0.00210932	0.0187333	Tpra1	FALSE
ENSMUSG00000002881	1885.46	-0.0660508	0.212214	-0.311246	0.755614	0.889963	Nab1	FALSE
ENSMUSG00000002885	769.984	1.54702	0.353769	4.37297	1.22567e-05	0.000374266	Adgre5	TRUE
ENSMUSG00000002897	849.622	0.453036	0.228457	1.98302	0.0473649	0.172748	Il17ra	FALSE
ENSMUSG00000002900	132.393	-0.472497	0.365487	-1.29279	0.196084	0.426721	Lamb1	FALSE
ENSMUSG00000002908	187.302	-0.640092	0.205239	-3.11876	0.00181611	0.0168076	Kcnn1	FALSE
ENSMUSG00000002910	699.786	-0.453587	0.418078	-1.08493	0.277951	0.527623	Arrdc2	FALSE
ENSMUSG00000002930	0.0507113	-0.748595	3.30361	-0.226599	0.820735	NA	Ppp1r17	FALSE
ENSMUSG00000002944	2020.85	-0.0993925	0.501483	-0.198197	0.842891	0.930746	Cd36	FALSE
ENSMUSG00000002948	729.045	0.4915	0.194386	2.52847	0.0114561	0.0641528	Map2k7	FALSE
ENSMUSG00000002949	1533.32	-0.239233	0.112146	-2.13322	0.0329066	0.13461	Timm44	FALSE
ENSMUSG00000002957	2100.24	0.0783962	0.109553	0.715602	0.474237	0.709474	Ap2a2	FALSE
ENSMUSG00000002963	543.267	-0.0447542	0.124208	-0.360318	0.718609	0.870303	Pnkp	FALSE
ENSMUSG00000002968	1069	0.350763	0.137481	2.55135	0.0107305	0.0615011	Med25	FALSE
ENSMUSG00000002980	315.078	1.53398	0.319448	4.80197	1.57113e-06	7.8822e-05	Bcam	TRUE
ENSMUSG00000002981	3157.66	0.130035	0.0936285	1.38884	0.164882	0.383513	Clptm1	FALSE
ENSMUSG00000002983	129.806	1.77642	0.353218	5.02923	4.92441e-07	3.09752e-05	Relb	TRUE
ENSMUSG00000002984	1527.53	0.176269	0.168859	1.04388	0.296542	0.547816	Tomm40	FALSE
ENSMUSG00000002985	926627	-0.139038	0.197256	-0.704858	0.480898	0.714135	Apoe	FALSE
ENSMUSG00000002992	20.8281	0.0642374	0.404305	0.158884	0.873761	0.946364	Apoc2	FALSE
ENSMUSG00000002996	385.127	-0.668252	0.33143	-2.01627	0.0437719	0.163771	Hbp1	FALSE
ENSMUSG00000002997	21.6961	-1.06916	0.734177	-1.45627	0.145318	0.355517	Prkar2b	FALSE
ENSMUSG00000003031	607.871	0.176189	0.168242	1.04723	0.294992	0.546104	Cdkn1b	FALSE
ENSMUSG00000003032	40.6669	0.306427	0.475512	0.644416	0.519306	0.74527	Klf4	FALSE
ENSMUSG00000003033	995.005	0.205528	0.105232	1.9531	0.0508078	0.181171	Ap1m1	FALSE
ENSMUSG00000003037	2335.4	0.080003	0.137383	0.582335	0.560341	0.775424	Rab8a	FALSE
ENSMUSG00000003038	161.591	0.135432	0.253654	0.533926	0.593393	0.794616	Hmgn2	FALSE
ENSMUSG00000003039	1182.51	-0.478238	0.181024	-2.64185	0.00824543	0.050916	Fam32a	FALSE
ENSMUSG00000003051	100.335	0.872644	0.653668	1.33499	0.181878	0.407794	Elf3	FALSE
ENSMUSG00000003053	9192.31	-0.935459	0.606195	-1.54317	0.122791	0.319811	Cyp2c29	FALSE
ENSMUSG00000003062	248.475	0.225851	0.257984	0.875445	0.381332	0.632592	Stard3nl	FALSE
ENSMUSG00000003068	3067.45	-0.00251343	0.158313	-0.0158764	0.987333	0.995135	Stk11	FALSE
ENSMUSG00000003070	4.88008	0.127921	0.671716	0.190439	0.848965	0.934027	Efna2	FALSE
ENSMUSG00000003072	13676.6	-0.433342	0.155027	-2.79526	0.00518575	0.0363131	Atp5f1d	FALSE
ENSMUSG00000003099	1747.14	-0.0751561	0.14043	-0.535185	0.592522	0.793857	Ppp5c	FALSE
ENSMUSG00000003119	288.785	-0.0864487	0.18043	-0.479125	0.63185	0.816475	Cdk12	FALSE
ENSMUSG00000003123	464.084	-0.574593	0.308093	-1.865	0.062181	0.208743	Lipe	FALSE
ENSMUSG00000003131	694.866	0.0956242	0.135311	0.706701	0.479753	0.713306	Pafah1b2	FALSE
ENSMUSG00000003134	427.998	-0.464428	0.224868	-2.06533	0.0388914	0.151633	Tbc1d8	FALSE
ENSMUSG00000003135	594.611	0.864865	0.188123	4.59733	4.27942e-06	0.000170068	Cnot11	FALSE
ENSMUSG00000003153	17.1424	-0.707954	0.303612	-2.33177	0.0197129	0.0937514	Slc2a3	FALSE
ENSMUSG00000003154	226.259	0.054167	0.157822	0.343215	0.731436	0.877061	Foxj2	FALSE
ENSMUSG00000003161	1224.96	0.146091	0.180421	0.809724	0.418099	0.666532	Sri	FALSE
ENSMUSG00000003166	1493.87	-0.229768	0.14607	-1.573	0.115719	0.308365	Dgcr2	FALSE
ENSMUSG00000003184	1886.32	-0.0783023	0.188401	-0.415614	0.677692	0.844907	Irf3	FALSE
ENSMUSG00000003190	94.5649	0.0415024	0.173954	0.238582	0.811429	0.916216	Bcl2l12	FALSE
ENSMUSG00000003198	136.697	-0.0839815	0.181177	-0.463532	0.642983	0.822349	Zfp959	FALSE
ENSMUSG00000003199	3959.95	-0.656886	0.143299	-4.58401	4.56146e-06	0.000178474	Mpnd	FALSE
ENSMUSG00000003200	787.21	0.62132	0.215802	2.87913	0.00398779	0.0299495	Sh3gl1	FALSE
ENSMUSG00000003206	7.7225	0.482811	0.401085	1.20376	0.228682	0.467554	Ebi3	FALSE
ENSMUSG00000003208	160.922	0.10551	0.170468	0.618944	0.535953	0.757793	Yju2	FALSE
ENSMUSG00000003226	1154.95	-0.0231745	0.250716	-0.0924333	0.926354	0.96857	Ranbp2	FALSE
ENSMUSG00000003227	0.177275	-1.41399	3.30139	-0.428303	0.668431	NA	Edar	NA
ENSMUSG00000003228	98.741	-0.224788	0.183155	-1.22731	0.219706	0.457108	Grk5	FALSE
ENSMUSG00000003233	480.555	0.374841	0.142859	2.62386	0.008694	0.0528324	Dvl3	FALSE
ENSMUSG00000003234	1151.55	-0.118092	0.103249	-1.14375	0.252726	0.496957	Abcf3	FALSE
ENSMUSG00000003235	1129.27	-0.0767743	0.105382	-0.728532	0.466288	0.703389	Eif2b5	FALSE
ENSMUSG00000003269	768.831	0.488352	0.163646	2.9842	0.00284322	0.0234383	Cyth2	FALSE
ENSMUSG00000003271	23.8066	1.92043	1.30434	1.47234	0.140929	0.348938	Sult2b1	FALSE
ENSMUSG00000003273	38.0055	-0.851731	0.409776	-2.07853	0.0376606	0.148149	Car11	FALSE
ENSMUSG00000003279	8.99981	-0.754257	0.634992	-1.18782	0.234904	0.475488	Dlgap1	FALSE
ENSMUSG00000003282	0.576485	-2.65738	1.75846	-1.5112	0.130738	NA	Plag1	NA
ENSMUSG00000003283	128.262	-0.227159	0.353514	-0.642575	0.5205	0.746083	Hck	FALSE
ENSMUSG00000003299	1125.86	0.113184	0.148048	0.764511	0.444562	0.687899	Mrpl4	FALSE
ENSMUSG00000003308	1550.11	0.152354	0.156103	0.975984	0.329072	0.581453	Keap1	FALSE
ENSMUSG00000003309	9.21494	-1.38527	0.859707	-1.61132	0.107109	0.294412	Ap1m2	FALSE
ENSMUSG00000003316	695.365	0.379156	0.265942	1.42571	0.153952	0.36796	Glg1	FALSE
ENSMUSG00000003341	0.297555	1.73993	2.72592	0.63829	0.523285	NA	Atp8b3	NA
ENSMUSG00000003344	947.959	-0.0558176	0.190619	-0.292824	0.769657	0.896974	Btbd2	FALSE
ENSMUSG00000003345	3683.72	0.435387	0.164289	2.65013	0.00804611	0.0501241	Csnk1g2	FALSE
ENSMUSG00000003346	2533.52	0.0293167	0.119558	0.245209	0.806295	0.914272	Abhd17a	FALSE
ENSMUSG00000003348	229.51	0.966796	0.220793	4.37875	1.19362e-05	0.000367128	Mob3a	FALSE
ENSMUSG00000003352	40.5214	2.57234	0.466639	5.51247	3.53824e-08	3.80378e-06	Cacnb3	TRUE
ENSMUSG00000003354	0.930999	2.6391	2.01013	1.3129	0.189217	NA	Ccdc65	NA
ENSMUSG00000003355	1238.69	2.20365	0.422321	5.21795	1.80913e-07	1.4231e-05	Fkbp11	TRUE
ENSMUSG00000003360	1514.83	-0.16387	0.123926	-1.32232	0.186061	0.4136	Ddx23	FALSE
ENSMUSG00000003363	932.415	0.720375	0.160749	4.48136	7.41699e-06	0.000257213	Pld3	FALSE
ENSMUSG00000003378	712.272	-0.903156	0.478545	-1.88729	0.0591208	0.201375	Grik5	FALSE
ENSMUSG00000003379	26.0174	-0.723836	0.530507	-1.36442	0.172434	0.393867	Cd79a	FALSE
ENSMUSG00000003380	2269.4	0.237791	0.137019	1.73546	0.0826599	0.250723	Rabac1	FALSE
ENSMUSG00000003382	287.94	-0.0109424	0.142611	-0.076729	0.938839	0.974897	Etv3	FALSE
ENSMUSG00000003402	4082.52	0.38211	0.13683	2.79259	0.00522872	0.0364895	Prkcsh	FALSE
ENSMUSG00000003410	0.442948	2.29213	2.48353	0.922931	0.356043	NA	Elavl3	NA
ENSMUSG00000003411	4.42888	0.648896	0.815549	0.795656	0.426232	0.673698	Rab3b	FALSE
ENSMUSG00000003418	3.31681	0.640926	1.33361	0.480596	0.630804	0.815773	St8sia6	FALSE
ENSMUSG00000003420	5084.83	-0.650566	0.151713	-4.28814	1.80177e-05	0.000507824	Fcgrt	FALSE
ENSMUSG00000003421	725.156	0.473466	0.148503	3.18827	0.00143127	0.0140367	Nosip	FALSE
ENSMUSG00000003423	1384.32	-0.344701	0.148447	-2.32205	0.0202304	0.0952694	Pih1d1	FALSE
ENSMUSG00000003429	4861.3	0.433613	0.223665	1.93867	0.052542	0.185235	Rps11	FALSE
ENSMUSG00000003435	1061.8	0.209238	0.199584	1.04837	0.294468	0.545224	Supt5	FALSE
ENSMUSG00000003436	0.114287	-0.336401	3.30361	-0.101829	0.918893	NA	Dll3	FALSE
ENSMUSG00000003437	914.297	0.00292407	0.121885	0.0239904	0.98086	0.992599	Paf1	FALSE
ENSMUSG00000003438	1235.22	0.168419	0.123745	1.36101	0.17351	0.395159	Timm50	FALSE
ENSMUSG00000003444	387.026	0.103142	0.186987	0.551601	0.581221	0.786906	Med29	FALSE
ENSMUSG00000003452	4.27952	-0.939344	0.819258	-1.14658	0.251555	0.495733	Bicd1	FALSE
ENSMUSG00000003458	1030.08	0.290926	0.153053	1.90083	0.0573247	0.197101	Ncstn	FALSE
ENSMUSG00000003464	2885.58	-0.462396	0.145813	-3.17117	0.00151827	0.0147173	Pex19	FALSE
ENSMUSG00000003469	5.00279	-0.474599	0.612114	-0.775344	0.438136	0.683146	Phyhip	FALSE
ENSMUSG00000003476	11.4411	-2.49601	0.756821	-3.29802	0.000973697	0.0104796	Crhr2	TRUE
ENSMUSG00000003477	17077	-0.75583	0.544038	-1.3893	0.164743	0.383309	Inmt	FALSE
ENSMUSG00000003484	6.43364	-0.392952	0.596818	-0.658412	0.510274	0.737326	Cyp4f18	FALSE
ENSMUSG00000003500	157.994	0.740177	0.286863	2.58024	0.00987308	0.0579851	Impdh1	FALSE
ENSMUSG00000003505	22.9289	1.52756	1.74619	0.8748	0.381683	0.632895	Psg18	FALSE
ENSMUSG00000003518	720.426	-0.0549046	0.314723	-0.174454	0.861509	0.94054	Dusp3	FALSE
ENSMUSG00000003526	7136.85	-1.27942	0.306494	-4.17436	2.98831e-05	0.000743596	Prodh	TRUE
ENSMUSG00000003527	215.015	0.331034	0.17148	1.93045	0.053551	0.187629	Ess2	FALSE
ENSMUSG00000003528	8978.6	-0.0702333	0.188806	-0.371986	0.709903	0.865575	Slc25a1	FALSE
ENSMUSG00000003531	2635.31	-0.409706	0.192152	-2.1322	0.0329905	0.134858	Dgcr6	FALSE
ENSMUSG00000003534	138.447	2.69855	0.442005	6.10526	1.02636e-09	2.54627e-07	Ddr1	TRUE
ENSMUSG00000003541	75.6138	0.571397	0.447496	1.27688	0.201646	0.433863	Ier3	FALSE
ENSMUSG00000003545	10.6638	1.63081	0.52655	3.09716	0.00195385	0.0176936	Fosb	TRUE
ENSMUSG00000003546	1781.54	-0.159536	0.112679	-1.41585	0.156819	0.371963	Klc4	FALSE
ENSMUSG00000003549	125.261	0.594423	0.195383	3.04235	0.00234739	0.0202812	Ercc1	FALSE
ENSMUSG00000003555	323.214	-0.23495	0.863411	-0.272118	0.785531	0.905173	Cyp17a1	FALSE
ENSMUSG00000003559	923.737	0.362288	0.369477	0.98054	0.32682	0.579449	As3mt	FALSE
ENSMUSG00000003573	50.0824	1.21616	0.366288	3.32022	0.000899478	0.00987676	Homer3	TRUE
ENSMUSG00000003575	297.594	0.263445	0.1894	1.39095	0.164242	0.382852	Crtc1	FALSE
ENSMUSG00000003581	361.522	0.558635	0.217518	2.56823	0.010222	0.0595081	Rnf215	FALSE
ENSMUSG00000003585	18083.4	-0.471926	0.211675	-2.22948	0.025782	0.113264	Sec14l2	FALSE
ENSMUSG00000003604	507.696	-0.424529	0.175194	-2.4232	0.0153845	0.0790952	Aven	FALSE
ENSMUSG00000003617	52729.5	0.919147	0.236523	3.88608	0.000101876	0.00187445	Cp	FALSE
ENSMUSG00000003623	5731.16	-0.184203	0.264031	-0.697654	0.485394	0.717491	Crot	FALSE
ENSMUSG00000003644	826.241	0.792624	0.24909	3.18208	0.00146222	0.0142781	Rps6ka1	FALSE
ENSMUSG00000003657	0.354244	0.723957	3.12339	0.231785	0.816705	NA	Calb2	FALSE
ENSMUSG00000003660	1423.79	-0.112049	0.103589	-1.08168	0.279397	0.529211	Snrnp200	FALSE
ENSMUSG00000003662	742.505	-0.158254	0.17623	-0.897999	0.369186	0.62093	Ciao1	FALSE
ENSMUSG00000003665	0.0507113	-0.748595	3.30361	-0.226599	0.820735	NA	Has1	FALSE
ENSMUSG00000003680	28.4577	-0.22556	0.287012	-0.785889	0.431932	0.678069	Taf6l	FALSE
ENSMUSG00000003721	3677.05	-0.271885	0.351432	-0.773649	0.439138	0.683676	Insig2	FALSE
ENSMUSG00000003731	757.308	-0.17123	0.214689	-0.797572	0.425119	0.673075	Kpna6	FALSE
ENSMUSG00000003746	4802.29	-0.308501	0.238388	-1.29411	0.195627	0.426107	Man1a	FALSE
ENSMUSG00000003752	40.4606	0.0428104	0.410311	0.104336	0.916902	0.964785	Itpkc	FALSE
ENSMUSG00000003762	494.853	1.01578	0.207134	4.90396	9.39253e-07	5.17185e-05	Coq8b	TRUE
ENSMUSG00000003778	429.185	0.298414	0.158239	1.88584	0.0593164	0.201858	Brd8	FALSE
ENSMUSG00000003779	20.1512	2.24818	0.505485	4.44758	8.68447e-06	0.000289175	Kif20a	TRUE
ENSMUSG00000003808	621.763	0.211669	0.149829	1.41273	0.157734	0.373428	Farsa	FALSE
ENSMUSG00000003809	8629.7	-1.05725	0.19487	-5.42542	5.78186e-08	5.65071e-06	Gcdh	TRUE
ENSMUSG00000003810	798.716	1.19119	0.306586	3.88535	0.000102182	0.00187549	Mast2	TRUE
ENSMUSG00000003812	1099.51	0.517431	0.196553	2.63252	0.00847532	0.0519096	Dnase2a	FALSE
ENSMUSG00000003813	600.394	-0.335195	0.248124	-1.35092	0.176722	0.40037	Rad23a	FALSE
ENSMUSG00000003814	23340.5	0.459848	0.265004	1.73525	0.0826967	0.250801	Calr	FALSE
ENSMUSG00000003824	92.0149	0.0372455	0.212141	0.175569	0.860632	0.940127	Syce2	FALSE
ENSMUSG00000003847	478.299	0.344863	0.218776	1.57633	0.114949	0.306931	Nfat5	FALSE
ENSMUSG00000003848	358.591	0.321387	0.202271	1.5889	0.112084	0.302486	Nob1	FALSE
ENSMUSG00000003849	229.43	0.100916	0.544918	0.185195	0.853076	0.936087	Nqo1	FALSE
ENSMUSG00000003863	1.98883	-0.474043	1.1139	-0.42557	0.670422	0.840764	Ppfia3	FALSE
ENSMUSG00000003865	114.131	-0.362604	0.305653	-1.18633	0.235494	0.476177	Gys1	FALSE
ENSMUSG00000003868	421.596	0.545275	0.168935	3.22771	0.00124784	0.0126669	Ruvbl2	FALSE
ENSMUSG00000003872	0.218256	-0.269262	3.30345	-0.0815092	0.935037	NA	Lin7b	FALSE
ENSMUSG00000003873	911.083	1.15893	0.25576	4.53132	5.86176e-06	0.000215529	Bax	TRUE
ENSMUSG00000003882	18.0669	0.477531	0.497252	0.96034	0.336884	0.588225	Il7r	FALSE
ENSMUSG00000003923	1145.82	-0.119331	0.209663	-0.569154	0.569252	0.779945	Tfam	FALSE
ENSMUSG00000003929	77.8395	0.43816	0.206949	2.11723	0.03424	0.138234	Zfp81	FALSE
ENSMUSG00000003934	2.56571	-1.06359	0.867774	-1.22565	0.220331	0.457864	Efnb3	FALSE
ENSMUSG00000003948	3293.73	-1.02994	0.311852	-3.30266	0.000957737	0.0103802	Mmd	TRUE
ENSMUSG00000003949	1637.07	-0.704101	0.251169	-2.80329	0.00505842	0.0356872	Hlf	FALSE
ENSMUSG00000003955	1587.39	-0.158247	0.162803	-0.972015	0.331043	0.582885	Fam162a	FALSE
ENSMUSG00000003970	16279.4	0.0837686	0.167773	0.499298	0.617569	0.809123	Rpl8	FALSE
ENSMUSG00000003974	0.153823	-1.27159	3.30271	-0.385015	0.700226	NA	Grm3	NA
ENSMUSG00000003992	53.8038	-0.775473	0.393362	-1.9714	0.0486785	0.175722	Ssbp2	FALSE
ENSMUSG00000004018	229.307	-0.524403	0.284954	-1.84031	0.0657235	0.216403	Fancl	FALSE
ENSMUSG00000004031	3.30996	0.0316398	1.05944	0.0298648	0.976175	0.991012	Brinp2	FALSE
ENSMUSG00000004032	566.566	0.728372	0.212192	3.43261	0.000597809	0.0072464	Gstm5	FALSE
ENSMUSG00000004035	2737.68	0.249385	0.187635	1.3291	0.183815	0.410304	Gstm7	FALSE
ENSMUSG00000004038	5153.42	0.798518	0.969079	0.823996	0.409942	0.658914	Gstm3	FALSE
ENSMUSG00000004040	3043.28	-0.351855	0.241068	-1.45957	0.144409	0.354218	Stat3	FALSE
ENSMUSG00000004043	335.92	0.00169341	0.167321	0.0101207	0.991925	0.997092	Stat5a	FALSE
ENSMUSG00000004044	314.953	0.207847	0.316507	0.65669	0.51138	0.738025	Cavin1	FALSE
ENSMUSG00000004054	1075.86	0.211488	0.180108	1.17422	0.240306	0.482535	Map3k11	FALSE
ENSMUSG00000004056	2206.32	-0.291045	0.153638	-1.89435	0.0581785	0.198954	Akt2	FALSE
ENSMUSG00000004069	2858.15	-0.335052	0.182652	-1.83437	0.0665996	0.218222	Dnaja3	FALSE
ENSMUSG00000004070	804.045	-0.254411	0.240458	-1.05803	0.290042	0.541305	Hmox2	FALSE
ENSMUSG00000004071	2915.56	-0.304718	0.239048	-1.27471	0.20241	0.43463	Cdip1	FALSE
ENSMUSG00000004085	322.396	0.264806	0.192763	1.37374	0.169523	0.389412	Map3k20	FALSE
ENSMUSG00000004096	1626.81	0.107875	0.0978668	1.10226	0.270347	0.518771	Cwc15	FALSE
ENSMUSG00000004098	974.083	-0.667676	0.458738	-1.45546	0.145541	0.355868	Col5a3	FALSE
ENSMUSG00000004099	266.009	0.404278	0.17344	2.33094	0.0197568	0.0938657	Dnmt1	FALSE
ENSMUSG00000004100	646.69	0.286811	0.296061	0.968757	0.332666	0.584503	Ppan	FALSE
ENSMUSG00000004105	410.14	-1.14705	0.386311	-2.96924	0.00298537	0.0242351	Angptl2	TRUE
ENSMUSG00000004110	6.18985	-0.924996	0.855938	-1.08068	0.279839	0.529769	Cacna1e	FALSE
ENSMUSG00000004113	265.354	1.52181	1.44253	1.05496	0.291444	0.542337	Cacna1b	FALSE
ENSMUSG00000004127	186.552	-0.067952	0.199257	-0.341027	0.733083	0.877516	Trmt10a	FALSE
ENSMUSG00000004151	12.0104	-0.779203	0.469946	-1.65807	0.0973038	0.277295	Etv1	FALSE
ENSMUSG00000004187	231.365	-0.813957	0.409145	-1.98941	0.0466559	0.170852	Kifc2	FALSE
ENSMUSG00000004207	10611.6	-0.135911	0.23197	-0.585902	0.557941	0.773789	Psap	FALSE
ENSMUSG00000004221	1263.6	0.0313779	0.219557	0.142914	0.886358	0.952029	Ikbkg	FALSE
ENSMUSG00000004231	2.43888	3.6092	1.4873	2.42668	0.0152377	0.07863	Pax2	FALSE
ENSMUSG00000004233	192.789	-0.116853	0.188415	-0.620187	0.535135	0.757367	Wars2	FALSE
ENSMUSG00000004263	235.377	0.651741	0.305517	2.13324	0.0329047	0.13461	Atn1	FALSE
ENSMUSG00000004264	5196.62	-0.229786	0.126597	-1.81509	0.0695095	0.224019	Phb2	FALSE
ENSMUSG00000004266	626.996	0.19887	0.163536	1.21606	0.22396	0.462649	Ptpn6	FALSE
ENSMUSG00000004267	22.1415	1.72526	0.561057	3.07502	0.00210489	0.018714	Eno2	TRUE
ENSMUSG00000004268	1726.25	-0.0986291	0.110666	-0.891231	0.372805	0.62446	Emg1	FALSE
ENSMUSG00000004270	2926.46	0.391834	0.196233	1.99678	0.0458495	0.169023	Lpcat3	FALSE
ENSMUSG00000004285	2104.91	0.348821	0.158867	2.19567	0.0281153	0.120397	Atp6v1f	FALSE
ENSMUSG00000004296	0.963194	3.18552	1.74116	1.82953	0.0673197	NA	Il12b	NA
ENSMUSG00000004317	162.072	0.366699	0.276654	1.32548	0.185012	0.411916	Clcn5	FALSE
ENSMUSG00000004319	850.476	-0.123936	0.241727	-0.51271	0.608154	0.803282	Clcn3	FALSE
ENSMUSG00000004328	5.47655	-1.7267	0.668448	-2.58315	0.00979038	0.0576305	Hif3a	FALSE
ENSMUSG00000004341	20.1981	-0.0498411	0.489219	-0.101879	0.918853	0.965603	Gpx6	FALSE
ENSMUSG00000004344	1.61806	0.852652	1.25284	0.680578	0.496139	0.725771	Gpx5	FALSE
ENSMUSG00000004347	10.6587	0.0185353	0.552532	0.0335461	0.973239	0.989901	Pde1c	FALSE
ENSMUSG00000004356	362.7	0.0661056	0.149602	0.441878	0.658578	0.832803	Utp20	FALSE
ENSMUSG00000004359	68.4367	-0.749926	0.407536	-1.84015	0.0657466	0.216403	Spic	FALSE
ENSMUSG00000004360	0.167424	-1.09365	3.30345	-0.331063	0.740597	NA	9330159F19Rik	NA
ENSMUSG00000004364	1508.99	-0.189679	0.228603	-0.829732	0.40669	0.656239	Cul3	FALSE
ENSMUSG00000004366	0	0	0	0	1	NA	Sst	FALSE
ENSMUSG00000004371	1.00804	0.603753	1.33488	0.452291	0.651059	NA	Il11	FALSE
ENSMUSG00000004383	176.159	0.54452	0.250618	2.17271	0.0298025	0.125832	Large1	FALSE
ENSMUSG00000004393	748.388	-0.0691275	0.16483	-0.419387	0.674933	0.843004	Ddx56	FALSE
ENSMUSG00000004394	1542.49	0.234407	0.113638	2.06276	0.0391355	0.152148	Tmed4	FALSE
ENSMUSG00000004415	0.346592	-2.00829	3.29465	-0.609562	0.542152	NA	Col26a1	NA
ENSMUSG00000004446	273.326	0.272926	0.244068	1.11824	0.263466	0.510506	Bid	FALSE
ENSMUSG00000004451	466.714	0.630734	0.169695	3.71688	0.000201701	0.00316442	Ralb	FALSE
ENSMUSG00000004455	314.012	-0.272804	0.167164	-1.63195	0.102689	0.286849	Ppp1cc	FALSE
ENSMUSG00000004460	2860.77	-0.0401038	0.222608	-0.180154	0.857032	0.938147	Dnajb11	FALSE
ENSMUSG00000004462	640.837	-0.312029	0.130521	-2.39064	0.016819	0.0842853	Tbccd1	FALSE
ENSMUSG00000004473	78.6891	-0.961978	0.259389	-3.70863	0.000208386	0.00323558	Clec11a	FALSE
ENSMUSG00000004500	132.545	0.259108	0.250846	1.03293	0.301634	0.55305	Zfp324	FALSE
ENSMUSG00000004508	77.6568	1.0257	0.32195	3.18591	0.00144301	0.0141248	Gab2	TRUE
ENSMUSG00000004530	345.028	0.362824	0.162233	2.23644	0.0253231	0.111899	Coro1c	FALSE
ENSMUSG00000004535	3785.73	0.276694	0.135961	2.0351	0.0418408	0.158996	Tax1bp1	FALSE
ENSMUSG00000004540	0	NA	NA	NA	NA	NA	Psg17	NA
ENSMUSG00000004542	0	NA	NA	NA	NA	NA	Psg19	NA
ENSMUSG00000004552	28.1749	-0.0646145	0.661179	-0.0977261	0.92215	0.967176	Ctse	FALSE
ENSMUSG00000004558	28388	-1.43542	0.203947	-7.0382	1.9474e-12	1.62831e-09	Ndrg2	TRUE
ENSMUSG00000004561	569.023	-0.0214875	0.256116	-0.0838975	0.933138	0.972137	Mettl17	FALSE
ENSMUSG00000004562	568.347	0.0791416	0.221962	0.356555	0.721425	0.871404	Arhgef40	FALSE
ENSMUSG00000004565	503.29	-0.0101807	0.286359	-0.0355521	0.97164	0.989478	Pnpla6	FALSE
ENSMUSG00000004567	546.259	0.00101324	0.136424	0.00742719	0.994074	0.99823	Mcoln1	FALSE
ENSMUSG00000004568	612.993	-0.163139	0.189864	-0.859242	0.390207	0.640911	Arhgef18	FALSE
ENSMUSG00000004591	766.117	0.0488923	0.201549	0.242583	0.808329	0.914995	Pkn2	FALSE
ENSMUSG00000004609	26.9299	0.506723	0.414224	1.22331	0.221214	0.458935	Cd33	FALSE
ENSMUSG00000004610	4848.98	-0.269879	0.307279	-0.878285	0.379789	0.631309	Etfb	FALSE
ENSMUSG00000004612	53.2705	1.27817	0.445528	2.86888	0.00411927	0.030591	Nkg7	TRUE
ENSMUSG00000004626	914.177	0.230686	0.141774	1.62714	0.103707	0.288822	Stxbp2	FALSE
ENSMUSG00000004630	0.0642907	-0.748595	3.30361	-0.226599	0.820735	NA	Pcp2	FALSE
ENSMUSG00000004631	35.9605	-0.760538	0.36273	-2.0967	0.0360197	0.143646	Sgce	FALSE
ENSMUSG00000004633	1338.59	-0.131836	0.187937	-0.701487	0.482999	0.715734	Chn2	FALSE
ENSMUSG00000004637	404.029	0.0135806	0.20593	0.0659476	0.94742	0.97872	Wwox	FALSE
ENSMUSG00000004642	221.825	0.0172114	0.219482	0.0784182	0.937495	0.974353	Slbp	FALSE
ENSMUSG00000004651	0	NA	NA	NA	NA	NA	Tyr	NA
ENSMUSG00000004654	0.307895	2.41787	3.1538	0.766652	0.443288	NA	Ghrhr	NA
ENSMUSG00000004655	1737.77	-1.713	0.307632	-5.56834	2.57175e-08	3.05578e-06	Aqp1	TRUE
ENSMUSG00000004661	78.266	0.263999	0.227751	1.15916	0.246392	0.489833	Arid3b	FALSE
ENSMUSG00000004665	210.169	0.179936	0.205844	0.874138	0.382043	0.633028	Cnn2	FALSE
ENSMUSG00000004667	1392.81	0.641345	0.143606	4.466	7.96969e-06	0.000270156	Polr2e	FALSE
ENSMUSG00000004668	0.317239	1.09572	2.77109	0.395411	0.69254	NA	Abca13	NA
ENSMUSG00000004677	475.082	0.297481	0.252988	1.17587	0.239647	0.481754	Myo9b	FALSE
ENSMUSG00000004698	13.4816	-0.382559	0.487638	-0.784515	0.432738	0.67872	Hdac9	FALSE
ENSMUSG00000004707	68.9446	0.0339835	0.385227	0.0882166	0.929704	0.970321	Ly9	FALSE
ENSMUSG00000004709	19.9934	3.86876	0.705746	5.4818	4.21024e-08	4.26688e-06	Cd244a	TRUE
ENSMUSG00000004730	189.585	-1.45305	0.450806	-3.22321	0.0012676	0.0128214	Adgre1	TRUE
ENSMUSG00000004748	914.834	-0.666435	0.171369	-3.88888	0.000100709	0.00186208	Mtfp1	FALSE
ENSMUSG00000004768	275.614	0.366638	0.297572	1.2321	0.217912	0.455349	Rab23	FALSE
ENSMUSG00000004771	1476.22	0.194123	0.155686	1.24689	0.212439	0.447877	Rab11a	FALSE
ENSMUSG00000004788	597.255	0.529666	0.148011	3.57857	0.000345481	0.00479384	Eif2b2	FALSE
ENSMUSG00000004789	4769.56	-0.373932	0.144005	-2.59666	0.00941361	0.0560891	Dlst	FALSE
ENSMUSG00000004791	5.68575	1.10183	0.66569	1.65516	0.0978913	0.278438	Pgf	FALSE
ENSMUSG00000004798	1551.52	-0.788551	0.230274	-3.4244	0.000616165	0.007415	Ulk2	FALSE
ENSMUSG00000004814	51.3226	-1.11762	0.481819	-2.31958	0.0203634	0.0956959	Ccl24	FALSE
ENSMUSG00000004815	190.116	-0.871406	0.291078	-2.99372	0.00275595	0.0228912	Dgkq	FALSE
ENSMUSG00000004821	0	NA	NA	NA	NA	NA	Tmed11	NA
ENSMUSG00000004837	101.531	-0.418814	0.239602	-1.74796	0.0804712	0.246201	Grap	FALSE
ENSMUSG00000004842	0.415286	-1.14876	2.67295	-0.429774	0.66736	NA	Pou1f1	NA
ENSMUSG00000004843	812.827	0.293854	0.24139	1.21734	0.223473	0.462008	Chmp2b	FALSE
ENSMUSG00000004846	1123.28	0.387752	0.152364	2.5449	0.0109308	0.0621973	Plod3	FALSE
ENSMUSG00000004849	1576.84	0.440915	0.171801	2.56643	0.0102751	0.0597096	Ap1s1	FALSE
ENSMUSG00000004864	8.76785	0.759904	0.598437	1.26981	0.204151	0.437071	Mapk13	FALSE
ENSMUSG00000004865	700.283	0.0816652	0.174772	0.467268	0.640308	0.820733	Srpk1	FALSE
ENSMUSG00000004872	0	0	0	0	1	NA	Pax3	FALSE
ENSMUSG00000004880	117.165	-0.0725906	0.255972	-0.283589	0.776726	0.900635	Lbr	FALSE
ENSMUSG00000004885	0.473958	2.5025	2.47063	1.0129	0.311108	NA	Crabp2	NA
ENSMUSG00000004891	61.877	0.326838	0.410199	0.79678	0.425579	0.673339	Nes	FALSE
ENSMUSG00000004892	0.0440021	0.00305165	3.30361	0.000923733	0.999263	NA	Bcan	FALSE
ENSMUSG00000004894	0.0559722	-0.748595	3.30361	-0.226599	0.820735	NA	Hapln2	FALSE
ENSMUSG00000004895	679.965	-0.217926	0.119369	-1.82565	0.0679032	0.220827	Prcc	FALSE
ENSMUSG00000004896	323.936	-0.0693589	0.340885	-0.203467	0.83877	0.929013	Mettl25b	FALSE
ENSMUSG00000004897	5220.08	0.124329	0.10894	1.14126	0.25376	0.498158	Hdgf	FALSE
ENSMUSG00000004902	8.05715	0.212384	0.699877	0.303459	0.76154	0.893258	Slc25a18	FALSE
ENSMUSG00000004929	394.409	0.280962	0.16055	1.75	0.0801189	0.245523	Thop1	FALSE
ENSMUSG00000004931	1184.51	-0.105944	0.168122	-0.63016	0.52859	0.752472	Apba3	FALSE
ENSMUSG00000004933	46.9903	0.86432	0.46388	1.86324	0.0624286	0.20917	Matk	FALSE
ENSMUSG00000004934	579.405	0.0588768	0.133261	0.441816	0.658622	0.832803	Pias4	FALSE
ENSMUSG00000004936	1145.05	0.0346037	0.24523	0.141107	0.887785	0.952437	Map2k1	FALSE
ENSMUSG00000004937	2721.4	0.00711024	0.109221	0.0650997	0.948095	0.97902	Sgta	FALSE
ENSMUSG00000004939	3.53131	-5.13079	3.27153	-1.56831	0.116808	0.310096	Nmrk2	FALSE
ENSMUSG00000004945	1587.88	-0.221652	0.115461	-1.91972	0.0548938	0.191188	Tmem242	FALSE
ENSMUSG00000004947	179.586	0.32457	0.20754	1.56389	0.117843	0.311952	Dtx2	FALSE
ENSMUSG00000004948	0.544082	0.850892	2.52017	0.337632	0.73564	NA	Zp3	FALSE
ENSMUSG00000004951	278.254	0.633112	0.410446	1.5425	0.122952	0.320194	Hspb1	FALSE
ENSMUSG00000004952	131.951	0.202294	0.375485	0.538755	0.590056	0.792495	Rasa4	FALSE
ENSMUSG00000004961	0.161685	1.55197	3.27577	0.473772	0.635663	NA	Syt5	NA
ENSMUSG00000004980	7243.31	-0.0623747	0.156574	-0.398373	0.690355	0.852739	Hnrnpa2b1	FALSE
ENSMUSG00000004988	0.216724	-0.681456	3.30345	-0.206286	0.836568	NA	Fxyd4	FALSE
ENSMUSG00000004994	216.12	0.175758	0.214405	0.819745	0.412361	0.661312	Yju2b	FALSE
ENSMUSG00000004996	644.195	0.616882	0.178243	3.4609	0.00053837	0.00667083	Mri1	FALSE
ENSMUSG00000005034	1241.93	-0.319222	0.198356	-1.60934	0.107541	0.294848	Prkacb	FALSE
ENSMUSG00000005043	227.552	-0.169824	0.152424	-1.11415	0.265214	0.512538	Sgsh	FALSE
ENSMUSG00000005045	2.64654	1.72846	1.05522	1.638	0.101422	0.284469	Chd5	FALSE
ENSMUSG00000005054	1459.78	0.593156	0.216777	2.73625	0.00621447	0.0414225	Cstb	FALSE
ENSMUSG00000005057	82.3046	0.440956	0.450527	0.978755	0.327701	0.580348	Sh2b2	FALSE
ENSMUSG00000005069	2786.52	-0.195873	0.146928	-1.33312	0.182494	0.408607	Pex5	FALSE
ENSMUSG00000005078	554.115	-0.0360977	0.131201	-0.275134	0.783213	0.904025	Jkamp	FALSE
ENSMUSG00000005087	333.943	1.84441	0.568037	3.24699	0.00116632	0.0119849	Cd44	TRUE
ENSMUSG00000005089	2106.26	1.51414	0.669904	2.26024	0.0238063	0.107361	Slc1a2	FALSE
ENSMUSG00000005102	296.483	-0.0595301	0.148473	-0.400948	0.688459	0.851747	Eif2ak4	FALSE
ENSMUSG00000005103	1591.15	0.873195	0.170414	5.12396	2.99192e-07	2.08474e-05	Wdr1	FALSE
ENSMUSG00000005107	1363.59	-0.101555	0.180085	-0.56393	0.572802	0.782171	Slc2a9	FALSE
ENSMUSG00000005124	128.642	4.30802	0.625343	6.88905	5.61654e-12	3.67087e-09	Ccn4	TRUE
ENSMUSG00000005125	614.206	2.40762	0.546626	4.4045	1.06026e-05	0.000338564	Ndrg1	TRUE
ENSMUSG00000005131	2.35212	-0.655407	0.72242	-0.907237	0.364281	0.615601	4930550C14Rik	FALSE
ENSMUSG00000005142	2082.09	-0.152917	0.109045	-1.40233	0.160818	0.377914	Man2b1	FALSE
ENSMUSG00000005148	9.78853	0.31942	0.627318	0.509184	0.610623	0.805036	Klf5	FALSE
ENSMUSG00000005150	549.5	0.134329	0.136049	0.987358	0.323467	0.576889	Wdr83	FALSE
ENSMUSG00000005161	3653.86	0.102058	0.148695	0.686359	0.492487	0.72268	Prdx2	FALSE
ENSMUSG00000005198	887.981	0.412875	0.205011	2.01392	0.0440183	0.164339	Polr2a	FALSE
ENSMUSG00000005202	0.108252	0.0757929	3.30361	0.0229425	0.981696	NA	Shbg	FALSE
ENSMUSG00000005204	1266.16	0.088708	0.125493	0.706877	0.479643	0.713306	Senp3	FALSE
ENSMUSG00000005220	149.231	-1.13036	0.431051	-2.62233	0.00873314	0.0530141	Corin	FALSE
ENSMUSG00000005225	543.838	-0.349366	0.198394	-1.76097	0.0782427	0.241841	Plekha8	FALSE
ENSMUSG00000005232	1.28581	-1.52713	1.07429	-1.42153	0.155162	NA	G6pc2	NA
ENSMUSG00000005233	196.548	0.984101	0.289867	3.39501	0.000686268	0.00804006	Spc25	FALSE
ENSMUSG00000005237	6.71622	-0.203089	0.583456	-0.348079	0.727781	0.874553	Dnah2	FALSE
ENSMUSG00000005251	167.6	-0.139357	0.217438	-0.640905	0.521585	0.746548	Ripk4	FALSE
ENSMUSG00000005262	1024.41	0.213696	0.0851059	2.51095	0.0120407	0.0664463	Ufd1	FALSE
ENSMUSG00000005267	7.74119	-0.665147	0.515072	-1.29137	0.196576	0.427267	Zfp287	FALSE
ENSMUSG00000005268	4708.29	-2.14163	0.374737	-5.71504	1.09679e-08	1.52137e-06	Prlr	TRUE
ENSMUSG00000005299	2413.87	-0.279595	0.155769	-1.79494	0.072664	0.230694	Letm1	FALSE
ENSMUSG00000005312	3014.06	-0.221007	0.124835	-1.7704	0.0766613	0.239345	Ubqln1	FALSE
ENSMUSG00000005320	1479.59	0.0145352	0.277788	0.0523248	0.95827	0.983985	Fgfr4	FALSE
ENSMUSG00000005338	163.385	-1.33237	0.41796	-3.1878	0.00143362	0.0140536	Cadm3	TRUE
ENSMUSG00000005339	0.41434	-1.2364	2.34571	-0.527087	0.598133	NA	Fcer1a	NA
ENSMUSG00000005354	7064.12	-0.190948	0.14618	-1.30625	0.191468	0.420606	Txn2	FALSE
ENSMUSG00000005355	0.25424	2.15666	3.25645	0.662274	0.507796	NA	Casp14	NA
ENSMUSG00000005357	3.84557	-2.40544	1.31439	-1.83007	0.0672388	0.219664	Slc1a6	FALSE
ENSMUSG00000005360	3.82924	-0.773039	0.811627	-0.952456	0.340866	0.592411	Slc1a3	FALSE
ENSMUSG00000005362	412.304	-0.668387	0.365533	-1.82853	0.0674702	0.220053	Crbn	FALSE
ENSMUSG00000005364	1.49665	-2.41935	1.52755	-1.58381	0.113237	0.304265	Il5ra	FALSE
ENSMUSG00000005370	196.334	0.289503	0.157757	1.83512	0.0664886	0.217985	Msh6	FALSE
ENSMUSG00000005371	606.786	-0.090619	0.185316	-0.488997	0.624844	0.812857	Fbxo11	FALSE
ENSMUSG00000005373	7948.84	-0.483213	0.451668	-1.06984	0.284691	0.535522	Mlxipl	FALSE
ENSMUSG00000005374	598.163	-0.0946071	0.148517	-0.637014	0.524116	0.748944	Tbl2	FALSE
ENSMUSG00000005378	989.285	0.140937	0.16371	0.860896	0.389296	0.639879	Bud23	FALSE
ENSMUSG00000005397	863.82	2.91502	0.382838	7.61425	2.65234e-14	4.54654e-11	Nid1	TRUE
ENSMUSG00000005410	104.118	1.11751	0.361709	3.08953	0.00200472	0.0180026	Mcm5	TRUE
ENSMUSG00000005413	594.028	-0.445049	0.253846	-1.75323	0.0795631	0.244537	Hmox1	FALSE
ENSMUSG00000005417	3096.42	0.00988467	0.293177	0.0337158	0.973104	0.989874	Mprip	FALSE
ENSMUSG00000005442	826.35	-0.0175847	0.210643	-0.083481	0.933469	0.972272	Cic	FALSE
ENSMUSG00000005447	223.835	1.80466	0.285112	6.32964	2.4573e-10	7.70502e-08	Pafah1b3	TRUE
ENSMUSG00000005465	43.454	-0.85188	0.259405	-3.28398	0.00102353	0.0108843	Il27ra	FALSE
ENSMUSG00000005469	1463.41	0.124001	0.190053	0.652453	0.514109	0.740731	Prkaca	FALSE
ENSMUSG00000005470	28.734	1.50171	0.443662	3.3848	0.000712302	0.00827634	Asf1b	TRUE
ENSMUSG00000005474	0	NA	NA	NA	NA	NA	Myl10	NA
ENSMUSG00000005481	588.04	0.320671	0.173074	1.8528	0.0639116	0.212504	Ddx39a	FALSE
ENSMUSG00000005483	833.272	-0.124846	0.22972	-0.543472	0.586805	0.790073	Dnajb1	FALSE
ENSMUSG00000005493	0.317427	-0.747703	2.13294	-0.350551	0.725925	NA	Msh4	FALSE
ENSMUSG00000005501	640.549	-0.166316	0.151348	-1.0989	0.271813	0.520833	Usp40	FALSE
ENSMUSG00000005503	0.0932726	0.245519	3.30361	0.0743186	0.940757	NA	Evx1	FALSE
ENSMUSG00000005505	58.8588	-0.553612	0.247069	-2.24071	0.0250446	0.111043	Kbtbd4	FALSE
ENSMUSG00000005506	1886.03	-0.274619	0.221771	-1.2383	0.215605	0.452125	Celf1	FALSE
ENSMUSG00000005510	3051.06	-0.200272	0.157343	-1.27284	0.203075	0.43551	Ndufs3	FALSE
ENSMUSG00000005514	19966.8	-1.05431	0.288206	-3.65818	0.00025401	0.00377024	Por	TRUE
ENSMUSG00000005533	54.3435	-1.15399	0.32454	-3.55578	0.000376866	0.00510386	Igf1r	TRUE
ENSMUSG00000005534	3188.23	0.00611866	0.161673	0.0378459	0.969811	0.988265	Insr	FALSE
ENSMUSG00000005540	7.00445	-0.163225	0.592797	-0.275347	0.783049	0.903928	Fcer2a	FALSE
ENSMUSG00000005547	24803.1	0.0232167	0.50933	0.0455829	0.963643	0.985828	Cyp2a5	FALSE
ENSMUSG00000005553	45.2312	-0.2342	0.421305	-0.555891	0.578285	0.78539	Atp4a	FALSE
ENSMUSG00000005566	2112.91	0.252526	0.158874	1.58947	0.111954	0.302258	Trim28	FALSE
ENSMUSG00000005575	2472.47	0.264024	0.168879	1.56339	0.117961	0.31213	Ube2m	FALSE
ENSMUSG00000005580	190.171	-0.878681	0.217787	-4.03459	5.46979e-05	0.0011829	Adcy9	FALSE
ENSMUSG00000005583	86.7485	-0.526157	0.51528	-1.02111	0.307203	0.559307	Mef2c	FALSE
ENSMUSG00000005609	674.94	0.495132	0.140827	3.5159	0.000438265	0.00570603	Ctr9	FALSE
ENSMUSG00000005610	10437.2	-0.296803	0.24375	-1.21765	0.223356	0.461851	Eif4g2	FALSE
ENSMUSG00000005611	75.461	1.69022	0.457784	3.69218	0.000222342	0.00341168	Irag1	TRUE
ENSMUSG00000005615	1022.01	-0.762594	0.351511	-2.16947	0.0300468	0.12655	Pcyt1a	FALSE
ENSMUSG00000005621	832.975	0.260339	0.18533	1.40473	0.160101	0.376714	Zfp592	FALSE
ENSMUSG00000005625	1752.47	0.212291	0.146365	1.45042	0.146942	0.357968	Psmd4	FALSE
ENSMUSG00000005628	94.3409	-0.894339	0.554548	-1.61273	0.106802	0.293951	Tmod4	FALSE
ENSMUSG00000005640	0.969263	-0.285528	2.82363	-0.101121	0.919455	NA	Insrr	FALSE
ENSMUSG00000005649	0.0285058	-0.578869	3.30361	-0.175223	0.860904	NA	Cabp5	FALSE
ENSMUSG00000005656	339.178	0.19195	0.258066	0.743801	0.456997	0.697106	Snx6	FALSE
ENSMUSG00000005667	95.1641	1.6579	0.327746	5.05848	4.22602e-07	2.76772e-05	Mthfd2	TRUE
ENSMUSG00000005672	88.4448	-0.907291	0.326818	-2.77614	0.00550091	0.0378739	Kit	FALSE
ENSMUSG00000005674	117.106	-0.130045	0.201955	-0.643929	0.519621	0.745439	Tomm40l	FALSE
ENSMUSG00000005677	1701.32	-2.26815	0.44483	-5.09891	3.41618e-07	2.33708e-05	Nr1i3	TRUE
ENSMUSG00000005681	162169	-0.364556	0.260793	-1.39788	0.16215	0.379931	Apoa2	FALSE
ENSMUSG00000005682	1018.09	0.157783	0.333938	0.472493	0.636575	0.818195	Pan2	FALSE
ENSMUSG00000005683	3814.29	0.225686	0.223263	1.01085	0.312087	0.564557	Cs	FALSE
ENSMUSG00000005686	30.6197	-0.837881	0.373125	-2.24558	0.0247309	0.110022	Ampd3	FALSE
ENSMUSG00000005687	801.769	-0.00340735	0.123867	-0.0275081	0.978054	0.991691	Bcas2	FALSE
ENSMUSG00000005696	4.08323	1.85023	0.795002	2.32733	0.0199477	0.0944305	Sh2d1a	FALSE
ENSMUSG00000005698	739.091	0.00190225	0.117655	0.0161681	0.9871	0.995122	Ctcf	FALSE
ENSMUSG00000005699	93.5048	-0.102556	0.167288	-0.613051	0.539842	0.760672	Pard6a	FALSE
ENSMUSG00000005705	0.085101	0.245519	3.30361	0.0743186	0.940757	NA	Agrp	FALSE
ENSMUSG00000005716	0.233647	-1.5251	3.30011	-0.462135	0.643984	NA	Pvalb	NA
ENSMUSG00000005718	175.146	0.492652	0.15971	3.08466	0.00203785	0.0182349	Tfap4	FALSE
ENSMUSG00000005732	457.358	0.60782	0.144697	4.20063	2.66169e-05	0.000681782	Ranbp1	FALSE
ENSMUSG00000005763	19.1486	1.41703	0.458309	3.09187	0.00198903	0.0179101	Cd247	TRUE
ENSMUSG00000005774	99.0887	0.455093	0.271288	1.67752	0.0934401	0.270901	Rfx5	FALSE
ENSMUSG00000005779	4900.46	-0.0249944	0.149385	-0.167316	0.867122	0.943519	Psmb4	FALSE
ENSMUSG00000005800	7.78873	0.672374	0.902953	0.744639	0.45649	0.696831	Mmp8	FALSE
ENSMUSG00000005802	325.762	-0.407823	0.356324	-1.14453	0.252405	0.496645	Slc30a4	FALSE
ENSMUSG00000005803	4561.2	-0.63058	0.320319	-1.9686	0.0489992	0.176569	Sqor	FALSE
ENSMUSG00000005804	527.564	-0.0836252	0.156671	-0.533763	0.593506	0.794673	Bloc1s6	FALSE
ENSMUSG00000005813	790.138	-0.216047	0.149284	-1.44722	0.147836	0.359456	Metap1	FALSE
ENSMUSG00000005823	503.21	0.201765	0.1208	1.67024	0.0948727	0.273106	Gpr108	FALSE
ENSMUSG00000005824	8.80698	-0.553706	0.526505	-1.05166	0.292953	0.543893	Tnfsf14	FALSE
ENSMUSG00000005836	250.264	0.0184853	0.221412	0.0834881	0.933463	0.972272	Gata6	FALSE
ENSMUSG00000005846	1309.87	0.192411	0.107673	1.78698	0.0739403	0.233759	Rsl1d1	FALSE
ENSMUSG00000005864	0.149338	-1.08171	3.30349	-0.327443	0.743333	NA	Cnga2	NA
ENSMUSG00000005871	628.541	0.114329	0.158616	0.720787	0.471041	0.70727	Apc	FALSE
ENSMUSG00000005873	738.224	0.730301	0.19976	3.65589	0.000256287	0.00379655	Reep5	FALSE
ENSMUSG00000005881	2934.16	0.165213	0.107343	1.53911	0.123777	0.321713	Ergic3	FALSE
ENSMUSG00000005882	939.713	-0.397978	0.120491	-3.30296	0.000956702	0.0103802	Uqcc1	FALSE
ENSMUSG00000005883	1.2528	1.7466	1.36649	1.27816	0.201193	NA	Spo11	NA
ENSMUSG00000005886	804.572	-0.262083	0.217774	-1.20346	0.228798	0.467629	Ncoa2	FALSE
ENSMUSG00000005891	0	NA	NA	NA	NA	NA	Prl4a1	NA
ENSMUSG00000005892	0.0671193	-0.748595	3.30361	-0.226599	0.820735	NA	Trh	FALSE
ENSMUSG00000005893	66.1782	-0.482809	0.335773	-1.4379	0.150462	0.363336	Nr2c2	FALSE
ENSMUSG00000005897	350.324	0.191981	0.159149	1.2063	0.227703	0.466317	Nr2c1	FALSE
ENSMUSG00000005899	306.007	-0.0520087	0.19625	-0.265013	0.790999	0.90764	Smpd4	FALSE
ENSMUSG00000005907	369.851	-0.152164	0.143143	-1.06302	0.287772	0.538702	Pex1	FALSE
ENSMUSG00000005917	0	NA	NA	NA	NA	NA	Otx1	NA
ENSMUSG00000005936	931.436	-0.199286	0.110507	-1.80337	0.0713296	0.228125	Kctd20	FALSE
ENSMUSG00000005947	11.5426	0.423797	0.468108	0.905341	0.365285	0.616488	Itgae	FALSE
ENSMUSG00000005949	559.923	0.267779	0.130283	2.05537	0.0398433	0.153972	Ctns	FALSE
ENSMUSG00000005950	14.5644	-0.582495	0.786577	-0.740545	0.45897	0.698077	P2rx5	FALSE
ENSMUSG00000005951	1635.36	-0.644099	0.161661	-3.98426	6.76912e-05	0.00139053	Shpk	FALSE
ENSMUSG00000005952	1.61792	-1.61529	1.37247	-1.17692	0.239226	0.481177	Trpv1	FALSE
ENSMUSG00000005958	13.8958	-1.54381	0.455222	-3.39134	0.00069551	0.00813566	Ephb3	TRUE
ENSMUSG00000005968	371.853	0.98806	0.232264	4.25404	2.0995e-05	0.000571063	Tuft1	FALSE
ENSMUSG00000005973	282.062	0.0846722	0.195154	0.433875	0.664379	0.836859	Rcn1	FALSE
ENSMUSG00000005980	30.0573	-0.603277	0.269983	-2.2345	0.0254503	0.112308	Dnase1	FALSE
ENSMUSG00000005981	4092.57	-0.314909	0.14421	-2.18368	0.028986	0.123121	Trap1	FALSE
ENSMUSG00000005982	1568.88	-0.606627	0.219736	-2.76071	0.00576765	0.0392082	Naa60	FALSE
ENSMUSG00000005983	41.5071	1.19116	0.273361	4.35746	1.31582e-05	0.000394293	1700037C18Rik	TRUE
ENSMUSG00000005986	14.636	-1.135	0.54395	-2.08659	0.0369252	0.146171	Ankrd13d	FALSE
ENSMUSG00000005994	0	NA	NA	NA	NA	NA	Tyrp1	NA
ENSMUSG00000006005	1377.49	0.437758	0.216709	2.02003	0.0433808	0.162874	Tpr	FALSE
ENSMUSG00000006007	0	NA	NA	NA	NA	NA	Pdc	NA
ENSMUSG00000006010	824.642	0.212713	0.128487	1.65552	0.0978182	0.278339	Odr4	FALSE
ENSMUSG00000006014	1837.9	-0.0707348	0.287844	-0.24574	0.805884	0.914069	Prg4	FALSE
ENSMUSG00000006019	336.857	0.167452	0.27968	0.598727	0.549355	0.767996	Dhx34	FALSE
ENSMUSG00000006021	509.767	-0.199952	0.129364	-1.54565	0.122188	0.319273	Kptn	FALSE
ENSMUSG00000006024	3069.33	-0.0307763	0.126242	-0.243788	0.807395	0.914543	Napa	FALSE
ENSMUSG00000006050	2711.54	-0.0229732	0.148585	-0.154613	0.877127	0.947273	Sra1	FALSE
ENSMUSG00000006056	0	NA	NA	NA	NA	NA	Calcoco2	NA
ENSMUSG00000006057	4590.15	-0.334093	0.187403	-1.78275	0.0746262	0.235007	Atp5mc1	FALSE
ENSMUSG00000006058	1736.71	-0.267345	0.171936	-1.55491	0.119968	0.315599	Snf8	FALSE
ENSMUSG00000006095	999.252	0.708619	0.210167	3.3717	0.000747061	0.00856279	Tbcb	FALSE
ENSMUSG00000006127	562.909	0.00269552	0.162742	0.0165632	0.986785	0.995122	Inpp5k	FALSE
ENSMUSG00000006134	649.561	0.109028	0.179683	0.606778	0.543999	0.763621	Crkl	FALSE
ENSMUSG00000006143	0	NA	NA	NA	NA	NA	Upk3bl	NA
ENSMUSG00000006154	2.7587	-1.04836	1.10478	-0.948925	0.342659	0.594015	Eps8l1	FALSE
ENSMUSG00000006169	868.707	0.226083	0.205231	1.1016	0.270634	0.519235	Clint1	FALSE
ENSMUSG00000006179	3.57387	2.77957	1.34743	2.06286	0.0391255	0.152135	Prss16	FALSE
ENSMUSG00000006191	202.62	0.459087	0.123085	3.72984	0.000191603	0.00305267	Cdkal1	FALSE
ENSMUSG00000006200	0	NA	NA	NA	NA	NA	Rhox6	NA
ENSMUSG00000006204	0	NA	NA	NA	NA	NA	Cdcp3	NA
ENSMUSG00000006205	40.6503	-0.032147	0.45103	-0.0712746	0.943179	0.977022	Htra1	FALSE
ENSMUSG00000006215	346.517	-0.0134638	0.236986	-0.0568124	0.954695	0.982754	Zbtb17	FALSE
ENSMUSG00000006216	0.115193	0.852966	3.29995	0.258478	0.796038	NA	Clcnkb	FALSE
ENSMUSG00000006218	175.611	0.733303	0.357605	2.0506	0.0403063	0.155256	Fam131c	FALSE
ENSMUSG00000006219	51.7383	2.0173	0.499326	4.04004	5.34431e-05	0.00116695	Fblim1	TRUE
ENSMUSG00000006221	19.2775	-1.73892	0.920727	-1.88864	0.0589405	0.200973	Hspb7	FALSE
ENSMUSG00000006235	70.5871	-0.402483	0.310209	-1.29746	0.194475	0.424568	Epor	FALSE
ENSMUSG00000006241	85.5561	0.116229	0.196117	0.59265	0.553415	0.771082	Ccdc159	FALSE
ENSMUSG00000006262	726.584	-0.284776	0.255394	-1.11505	0.26483	0.512224	Mob1b	FALSE
ENSMUSG00000006269	0.377396	2.01768	3.01287	0.669686	0.503058	NA	Atp6v1b1	NA
ENSMUSG00000006270	0	NA	NA	NA	NA	NA	Vax1	NA
ENSMUSG00000006273	1140.74	0.204419	0.158248	1.29176	0.196439	0.42712	Atp6v1b2	FALSE
ENSMUSG00000006276	468.261	0.324921	0.231512	1.40347	0.160477	0.377191	Eps15l1	FALSE
ENSMUSG00000006281	377.691	0.096153	0.171397	0.560997	0.574799	0.783128	Tep1	FALSE
ENSMUSG00000006288	194.786	0.197791	0.170487	1.16015	0.245989	0.489403	Ttc5	FALSE
ENSMUSG00000006289	648.261	-0.281984	0.141123	-1.99815	0.0457005	0.168639	Osgep	FALSE
ENSMUSG00000006299	3618.31	-0.0562874	0.122241	-0.460462	0.645185	0.823711	Aamp	FALSE
ENSMUSG00000006301	1325.92	0.177123	0.122122	1.45037	0.146955	0.357968	Tmbim1	FALSE
ENSMUSG00000006304	3221.61	0.361531	0.163353	2.21319	0.0268849	0.116608	Arpc2	FALSE
ENSMUSG00000006307	810.552	0.11695	0.23977	0.487758	0.625721	0.813339	Kmt2b	FALSE
ENSMUSG00000006310	5.93773	0.179623	0.445936	0.402799	0.687096	0.851017	Zbtb32	FALSE
ENSMUSG00000006311	0.114775	0.0757929	3.30361	0.0229425	0.981696	NA	Etv2	FALSE
ENSMUSG00000006313	3.14133	-0.0783578	0.859424	-0.0911748	0.927354	0.969211	Upk1a	FALSE
ENSMUSG00000006315	2848.64	-0.672687	0.191414	-3.5143	0.000440922	0.00573402	Tmem147	FALSE
ENSMUSG00000006333	12524.6	0.192911	0.174353	1.10644	0.268537	0.516722	Rps9	FALSE
ENSMUSG00000006335	319.658	0.28185	0.179857	1.56708	0.117096	0.310641	Tfpt	FALSE
ENSMUSG00000006342	94.8005	0.32146	0.446808	0.719458	0.471859	0.707725	Susd2	FALSE
ENSMUSG00000006344	92.2756	-2.16974	0.390049	-5.56273	2.6558e-08	3.12278e-06	Ggt5	TRUE
ENSMUSG00000006345	6.83323	0.504546	1.027	0.491279	0.623229	0.811935	Ggt1	FALSE
ENSMUSG00000006356	1733.22	0.380662	0.243467	1.5635	0.117935	0.31213	Crip2	FALSE
ENSMUSG00000006360	319.011	-0.473807	0.399692	-1.18543	0.235848	0.476636	Crip1	FALSE
ENSMUSG00000006362	107.051	-0.286931	0.386807	-0.741793	0.458213	0.697461	Cbfa2t3	FALSE
ENSMUSG00000006369	220.157	4.31619	0.787395	5.48161	4.21472e-08	4.26688e-06	Fbln1	TRUE
ENSMUSG00000006373	23976.4	-0.404044	0.21609	-1.86979	0.0615127	0.207209	Pgrmc1	FALSE
ENSMUSG00000006378	1310.46	-0.496056	0.281158	-1.76433	0.0776762	0.240958	Gcat	FALSE
ENSMUSG00000006386	175.063	-0.901155	0.355208	-2.53697	0.0111815	0.0631716	Tek	FALSE
ENSMUSG00000006389	2.34763	-0.0284509	0.948641	-0.0299913	0.976074	0.990999	Mpl	FALSE
ENSMUSG00000006390	1617.4	0.511815	0.170711	2.99813	0.00271641	0.0226461	Elovl1	FALSE
ENSMUSG00000006392	917.543	-0.325625	0.138695	-2.34778	0.0188857	0.0911619	Med8	FALSE
ENSMUSG00000006395	4274.17	-0.606429	0.354562	-1.71036	0.087199	0.259642	Hyi	FALSE
ENSMUSG00000006398	75.1739	2.95655	0.429621	6.88175	5.912e-12	3.67087e-09	Cdc20	TRUE
ENSMUSG00000006403	11.8725	2.31605	0.717489	3.228	0.0012466	0.01266	Adamts4	TRUE
ENSMUSG00000006411	9.41723	-0.172612	0.462484	-0.373229	0.708978	0.865066	Nectin4	FALSE
ENSMUSG00000006412	1638.86	0.134645	0.210661	0.639157	0.522721	0.747605	Pfdn2	FALSE
ENSMUSG00000006418	2278.99	-0.0378766	0.102269	-0.370364	0.711111	0.866101	Rnf114	FALSE
ENSMUSG00000006423	307.818	-0.418976	0.333146	-1.25764	0.208523	0.442635	Steep1	FALSE
ENSMUSG00000006435	35.0495	1.39992	0.937959	1.49252	0.135563	0.340716	Neurl1a	FALSE
ENSMUSG00000006442	983.214	0.104215	0.214811	0.485149	0.627571	0.814223	Srm	FALSE
ENSMUSG00000006445	595.769	-0.0571155	0.259302	-0.220266	0.825664	0.923467	Epha2	FALSE
ENSMUSG00000006456	374.312	0.055628	0.185977	0.299113	0.764854	0.894773	Rbm14	FALSE
ENSMUSG00000006457	5.69007	-0.816394	1.0443	-0.781765	0.434352	0.679788	Actn3	FALSE
ENSMUSG00000006462	28.5348	-1.3582	0.453862	-2.99253	0.00276675	0.022964	A530013C23Rik	TRUE
ENSMUSG00000006463	90.6402	0.20566	0.198364	1.03678	0.299838	0.551235	Zdhhc24	FALSE
ENSMUSG00000006464	47.0808	0.0962186	0.291021	0.330624	0.740928	0.881725	Bbs1	FALSE
ENSMUSG00000006469	0	NA	NA	NA	NA	NA	Slc34a3	NA
ENSMUSG00000006471	110.933	0.272512	0.252044	1.08121	0.279604	0.529426	Ndor1	FALSE
ENSMUSG00000006476	3008.95	-0.0315433	0.211509	-0.149135	0.881447	0.949225	Nsmf	FALSE
ENSMUSG00000006488	0	NA	NA	NA	NA	NA	Prl7a1	NA
ENSMUSG00000006490	0	NA	NA	NA	NA	NA	Prl8a9	NA
ENSMUSG00000006494	2714.58	-1.27611	0.36061	-3.53874	0.000402042	0.00535803	Pdk1	TRUE
ENSMUSG00000006498	1460.22	0.20117	0.153769	1.30826	0.190784	0.419767	Ptbp1	FALSE
ENSMUSG00000006517	1098.26	0.939946	0.391141	2.40309	0.0162574	0.0821823	Mvd	FALSE
ENSMUSG00000006519	467.821	-0.224815	0.268715	-0.836632	0.402799	0.6529	Cyba	FALSE
ENSMUSG00000006522	32519.7	-1.1295	0.347092	-3.25418	0.00113721	0.0117555	Itih3	TRUE
ENSMUSG00000006526	504.407	-0.235744	0.148238	-1.59031	0.111765	0.30182	Stimate	FALSE
ENSMUSG00000006527	673.593	-0.640804	0.192411	-3.33039	0.000867245	0.0096196	Sfmbt1	FALSE
ENSMUSG00000006529	18186.3	-0.817532	0.206617	-3.95674	7.59785e-05	0.00152065	Itih1	FALSE
ENSMUSG00000006538	167.929	1.58933	0.591141	2.68858	0.00717573	0.046088	Ihh	TRUE
ENSMUSG00000006542	5.08125	-0.160886	0.710981	-0.226288	0.820978	0.920963	Prkag3	FALSE
ENSMUSG00000006546	0.190734	-0.681372	3.06409	-0.222373	0.824023	NA	Cryba2	FALSE
ENSMUSG00000006567	850.527	0.21016	0.221937	0.946936	0.343671	0.595066	Atp7b	FALSE
ENSMUSG00000006570	0	NA	NA	NA	NA	NA	Defb2	NA
ENSMUSG00000006574	43.745	-0.559252	0.787916	-0.709786	0.477837	0.712148	Slc4a1	FALSE
ENSMUSG00000006575	585.335	-0.157866	0.188805	-0.836131	0.403081	0.653029	Rundc3a	FALSE
ENSMUSG00000006576	26.9511	0.267077	0.651947	0.40966	0.682055	0.84804	Slc4a3	FALSE
ENSMUSG00000006585	123.364	0.992294	0.2662	3.72762	0.000193295	0.00306448	Cdt1	FALSE
ENSMUSG00000006586	4.80162	-0.76666	0.647174	-1.18463	0.236165	0.476849	Runx1t1	FALSE
ENSMUSG00000006587	20.5684	-0.413554	0.827516	-0.499753	0.617249	0.809025	Snai3	FALSE
ENSMUSG00000006589	1728.39	0.630256	0.26165	2.40878	0.0160061	0.0812944	Aprt	FALSE
ENSMUSG00000006599	629.348	-0.236612	0.114879	-2.05965	0.0394317	0.152931	Gtf2h1	FALSE
ENSMUSG00000006611	967.494	-0.333292	0.139607	-2.38737	0.0169696	0.0847444	Hfe	FALSE
ENSMUSG00000006638	75.9312	0.0980341	0.371229	0.26408	0.791718	0.907719	Abhd1	FALSE
ENSMUSG00000006641	430.712	-0.503965	0.244072	-2.06482	0.03894	0.151754	Slc5a6	FALSE
ENSMUSG00000006642	1.71896	-4.16175	1.46195	-2.84671	0.0044173	0.0321382	Tcf23	TRUE
ENSMUSG00000006649	0.705445	-0.102724	1.82933	-0.0561542	0.955219	NA	Nphs1	FALSE
ENSMUSG00000006651	46.0548	2.56079	0.427954	5.98378	2.18012e-09	4.61346e-07	Aplp1	TRUE
ENSMUSG00000006673	950.707	0.151431	0.0996779	1.51921	0.12871	0.329825	Qrich1	FALSE
ENSMUSG00000006675	11.2844	-0.256676	0.414567	-0.619143	0.535822	0.757702	P4htm	FALSE
ENSMUSG00000006676	1568.04	-0.191272	0.142327	-1.34389	0.178984	0.403296	Usp19	FALSE
ENSMUSG00000006678	77.0327	0.0171265	0.220122	0.0778046	0.937983	0.974485	Pola1	FALSE
ENSMUSG00000006699	4468.26	0.210404	0.150691	1.39626	0.162636	0.380295	Cdc42	FALSE
ENSMUSG00000006705	279.482	-0.318329	0.157255	-2.02429	0.0429408	0.161734	Pknox1	FALSE
ENSMUSG00000006711	199.474	-0.535209	0.388594	-1.3773	0.16842	0.387748	D130043K22Rik	FALSE
ENSMUSG00000006715	219.065	0.284772	0.179916	1.58281	0.113466	0.30459	Gmnn	FALSE
ENSMUSG00000006717	2751.7	-0.185881	0.199824	-0.930222	0.352256	0.603471	Acot13	FALSE
ENSMUSG00000006720	7.93432	1.20371	0.652413	1.84501	0.0650366	0.214879	Zfp184	FALSE
ENSMUSG00000006724	2.28927	-0.381607	0.822645	-0.463879	0.642735	0.822258	Cyp27b1	FALSE
ENSMUSG00000006728	1277.41	0.645245	0.160142	4.0292	5.59674e-05	0.0012068	Cdk4	FALSE
ENSMUSG00000006731	975.646	-0.0017628	0.247308	-0.00712797	0.994313	0.99824	B4galnt1	FALSE
ENSMUSG00000006732	240.48	0.10701	0.204184	0.524084	0.60022	0.798528	Mettl1	FALSE
ENSMUSG00000006736	2666.84	-0.0820859	0.329161	-0.249379	0.803068	0.913031	Tspan31	FALSE
ENSMUSG00000006740	764.942	0.169025	0.252168	0.670289	0.502674	0.731397	Kif5b	FALSE
ENSMUSG00000006763	197.775	0.0562497	0.117886	0.477155	0.633252	0.817165	Saal1	FALSE
ENSMUSG00000006764	0.175184	1.64827	3.27252	0.50367	0.614493	NA	Tph2	NA
ENSMUSG00000006777	64.7425	2.46203	0.842623	2.92187	0.00347937	0.0271266	Krt23	TRUE
ENSMUSG00000006782	838.79	0.129966	0.227028	0.572468	0.567005	0.778894	Cnp	FALSE
ENSMUSG00000006784	14.4063	0.286019	0.493333	0.579768	0.562071	0.776532	Odad4	FALSE
ENSMUSG00000006800	447.538	-0.735475	0.35956	-2.04549	0.0408068	0.156463	Sulf2	FALSE
ENSMUSG00000006818	4981.82	-0.581218	0.171154	-3.39588	0.000684092	0.00801872	Sod2	FALSE
ENSMUSG00000006850	166.924	0.280445	0.19783	1.41761	0.156306	0.371302	Tmco6	FALSE
ENSMUSG00000006906	381.6	0.0019268	0.149847	0.0128584	0.989741	0.996139	Stambp	FALSE
ENSMUSG00000006920	444.638	0.0407325	0.150537	0.270582	0.786712	0.906026	Ezh1	FALSE
ENSMUSG00000006930	90.7647	1.62187	0.32182	5.03968	4.66323e-07	2.99082e-05	Hap1	TRUE
ENSMUSG00000006931	25.7141	-0.0156869	0.411164	-0.0381524	0.969566	0.988177	P3h4	FALSE
ENSMUSG00000006932	2543.88	0.0449721	0.274638	0.16375	0.869928	0.944901	Ctnnb1	FALSE
ENSMUSG00000006941	406.918	-0.0556653	0.112582	-0.494443	0.620993	0.810753	Eif1b	FALSE
ENSMUSG00000006948	0	NA	NA	NA	NA	NA	Klk4	NA
ENSMUSG00000006958	264.714	0.431489	0.326847	1.32016	0.186783	0.414878	Chrd	FALSE
ENSMUSG00000006998	3267.06	-0.0632953	0.148843	-0.42525	0.670654	0.840832	Psmd2	FALSE
ENSMUSG00000007021	1.95899	-0.463574	0.913036	-0.507728	0.611644	0.805582	Syngr3	FALSE
ENSMUSG00000007029	1314.95	0.610583	0.182384	3.34778	0.000814603	0.00915405	Vars1	FALSE
ENSMUSG00000007030	6.45016	-1.33244	0.524528	-2.54027	0.0110768	0.0627884	Vwa7	FALSE
ENSMUSG00000007033	9.28539	-0.411245	0.527298	-0.77991	0.435444	0.680741	Hspa1l	FALSE
ENSMUSG00000007034	5.9459	-1.49339	0.977248	-1.52816	0.126472	0.326089	Slc44a4	FALSE
ENSMUSG00000007035	213.997	-0.941114	0.484857	-1.94102	0.0522563	0.184707	Msh5	FALSE
ENSMUSG00000007036	1283.1	0.0494931	0.132448	0.373681	0.708642	0.864961	Abhd16a	FALSE
ENSMUSG00000007038	1557.76	0.429647	0.196126	2.19066	0.0284764	0.121597	Neu1	FALSE
ENSMUSG00000007039	102.361	0.31802	0.330101	0.9634	0.335347	0.586872	Ddah2	FALSE
ENSMUSG00000007041	628.873	0.645104	0.169168	3.81339	0.000137072	0.00234613	Clic1	FALSE
ENSMUSG00000007050	623.292	0.375595	0.217662	1.72559	0.084422	0.254268	Lsm2	FALSE
ENSMUSG00000007080	103.519	0.285933	0.359345	0.795707	0.426203	0.673698	Pole	FALSE
ENSMUSG00000007097	153.105	-0.567978	0.900333	-0.630853	0.528137	0.752097	Atp1a2	FALSE
ENSMUSG00000007107	2.74777	0.260787	0.872995	0.298727	0.765149	0.894979	Atp1a4	FALSE
ENSMUSG00000007122	15.0712	-3.26915	2.10776	-1.55101	0.1209	0.317119	Casq1	FALSE
ENSMUSG00000007207	24.4	-0.418858	0.518467	-0.807877	0.419161	0.667517	Stx1a	FALSE
ENSMUSG00000007209	0.176009	1.626	3.27325	0.496755	0.619362	NA	Ceacam9	NA
ENSMUSG00000007216	130.245	-0.075698	0.30306	-0.249779	0.802758	0.913031	Zfp775	FALSE
ENSMUSG00000007279	0.227509	-1.38594	3.30169	-0.419766	0.674656	NA	Scube2	NA
ENSMUSG00000007338	1221.84	-0.0730621	0.146836	-0.497576	0.618783	0.809763	Mrpl49	FALSE
ENSMUSG00000007379	11.7785	0.134208	0.535876	0.250447	0.802242	0.912627	Dennd2c	FALSE
ENSMUSG00000007411	1116.44	-0.0661728	0.107361	-0.616357	0.537659	0.759159	Mark3	FALSE
ENSMUSG00000007415	1478.44	-0.169254	0.103557	-1.6344	0.102175	0.285911	Gatad1	FALSE
ENSMUSG00000007440	0	NA	NA	NA	NA	NA	Pcdha10	NA
ENSMUSG00000007457	0	NA	NA	NA	NA	NA	2310003L06Rik	NA
ENSMUSG00000007458	2422.37	0.126174	0.158233	0.797396	0.425221	0.67315	M6pr	FALSE
ENSMUSG00000007476	592.271	0.328625	0.178381	1.84226	0.0654371	0.215854	Lrrc8a	FALSE
ENSMUSG00000007480	0.41711	-2.24888	3.29135	-0.683269	0.494437	NA	Mc5r	NA
ENSMUSG00000007564	2357.89	0.295246	0.121994	2.42017	0.0155133	0.0795612	Ppp2r1a	FALSE
ENSMUSG00000007570	305.404	-0.0459234	0.131907	-0.34815	0.727727	0.874553	Fance	FALSE
ENSMUSG00000007589	298.226	-0.0193778	0.157408	-0.123106	0.902023	0.958445	Tinf2	FALSE
ENSMUSG00000007591	2.95174	-0.187038	0.650983	-0.287317	0.77387	0.898812	Tssk4	FALSE
ENSMUSG00000007594	411.638	0.362166	0.281695	1.28567	0.198559	0.429916	Hapln4	FALSE
ENSMUSG00000007603	456.598	0.400875	0.205264	1.95297	0.0508228	0.181174	Dus3l	FALSE
ENSMUSG00000007610	335.913	0.345428	0.141657	2.43848	0.0147494	0.0768557	Gtpbp3	FALSE
ENSMUSG00000007613	479.556	0.43552	0.270771	1.60844	0.107738	0.295073	Tgfbr1	FALSE
ENSMUSG00000007617	200.195	-0.280608	0.208292	-1.34718	0.177921	0.402197	Homer1	FALSE
ENSMUSG00000007646	15.8674	0.108106	0.421802	0.256297	0.797722	0.910802	Rad51c	FALSE
ENSMUSG00000007653	0	NA	NA	NA	NA	NA	Gabrb2	NA
ENSMUSG00000007655	211.81	1.69569	0.61732	2.74686	0.00601691	0.0404496	Cav1	TRUE
ENSMUSG00000007656	1933.33	0.440965	0.18977	2.32369	0.0201422	0.0950125	Arpp19	FALSE
ENSMUSG00000007659	1695.63	1.09863	0.260468	4.21792	2.46569e-05	0.00064353	Bcl2l1	TRUE
ENSMUSG00000007670	1134.99	0.401357	0.159754	2.51234	0.0119932	0.0662327	Khsrp	FALSE
ENSMUSG00000007682	0.548538	0.998334	1.92905	0.517526	0.604789	NA	Dio2	FALSE
ENSMUSG00000007721	1186.13	0.122884	0.189264	0.649273	0.516162	0.742647	Ccdc124	FALSE
ENSMUSG00000007739	2350.96	-0.0441398	0.160273	-0.275403	0.783007	0.903925	Cct4	FALSE
ENSMUSG00000007777	390.553	0.144078	0.214238	0.672513	0.501257	0.729948	Trappc2b	FALSE
ENSMUSG00000007783	33.7588	1.54912	0.444089	3.48831	0.000486081	0.00619637	Cpt1c	TRUE
ENSMUSG00000007805	5.75346	-0.959472	0.841557	-1.14011	0.254238	0.498626	Twist2	FALSE
ENSMUSG00000007812	705.024	-0.401279	0.229234	-1.75052	0.0800283	0.245345	Zfp655	FALSE
ENSMUSG00000007815	2199.81	-0.0443683	0.193475	-0.229323	0.818618	0.920038	Rhoa	FALSE
ENSMUSG00000007817	864.292	0.0967201	0.208084	0.464812	0.642066	0.822007	Zmiz1	FALSE
ENSMUSG00000007827	89.2075	-0.178694	0.255992	-0.698047	0.485148	0.717281	Ankrd26	FALSE
ENSMUSG00000007833	2855.7	-0.178594	0.181086	-0.986235	0.324018	0.5775	Aldh16a1	FALSE
ENSMUSG00000007836	2030.93	0.384725	0.138986	2.76809	0.00563857	0.038528	Hnrnpa0	FALSE
ENSMUSG00000007837	910.334	-0.188249	0.127126	-1.48081	0.138658	0.346142	Prrg2	FALSE
ENSMUSG00000007850	1483.28	0.147052	0.22104	0.665275	0.505874	0.733752	Hnrnph1	FALSE
ENSMUSG00000007867	119.6	0.727041	0.220557	3.29639	0.00097936	0.0105236	Ift43	FALSE
ENSMUSG00000007872	808.951	-0.314598	0.326125	-0.964654	0.334718	0.586267	Id3	FALSE
ENSMUSG00000007877	12.1612	-2.75221	1.49786	-1.83743	0.066147	0.217181	Tcap	FALSE
ENSMUSG00000007880	944.411	-0.247291	0.243468	-1.0157	0.309771	0.562133	Arid1a	FALSE
ENSMUSG00000007888	1.64199	1.502	1.1134	1.34902	0.177331	0.401345	Crlf1	FALSE
ENSMUSG00000007891	10352.3	0.289237	0.185019	1.56328	0.117987	0.31216	Ctsd	FALSE
ENSMUSG00000007892	13033.8	0.34717	0.22577	1.53771	0.124119	0.322118	Rplp1	FALSE
ENSMUSG00000007907	0	NA	NA	NA	NA	NA	Cabs1	NA
ENSMUSG00000007908	0.154292	-1.31578	3.30238	-0.398433	0.690311	NA	Hmgcll1	NA
ENSMUSG00000007944	0.34537	-0.378618	2.40376	-0.157511	0.874842	NA	Ttc9b	FALSE
ENSMUSG00000007946	0	NA	NA	NA	NA	NA	Phox2a	NA
ENSMUSG00000007950	271.542	0.979962	0.254647	3.84831	0.000118933	0.00210261	Abhd8	FALSE
ENSMUSG00000007987	148.188	0.252161	0.202887	1.24286	0.213919	0.450171	Ift22	FALSE
ENSMUSG00000007989	13.2874	2.79242	0.673315	4.14727	3.36464e-05	0.000814149	Fzd3	TRUE
ENSMUSG00000008028	1.13686	-0.971405	1.29956	-0.747486	0.45477	NA	1700008O03Rik	FALSE
ENSMUSG00000008035	1352.32	0.0712931	0.272183	0.26193	0.793375	0.908324	Mid1ip1	FALSE
ENSMUSG00000008036	3211.91	0.0295392	0.16837	0.175442	0.860733	0.940127	Ap2s1	FALSE
ENSMUSG00000008090	1175.33	0.246435	0.194641	1.2661	0.205478	0.43858	Fgfrl1	FALSE
ENSMUSG00000008129	4.61582	0.394211	0.764211	0.51584	0.605966	0.802458	Brme1	FALSE
ENSMUSG00000008136	12.7709	0.377805	0.537721	0.702604	0.482303	0.715264	Fhl2	FALSE
ENSMUSG00000008140	2086.48	-0.393523	0.167414	-2.3506	0.018743	0.0906088	Emc10	FALSE
ENSMUSG00000008153	158.815	-1.18598	0.446826	-2.65422	0.00794908	0.0497111	Clstn3	TRUE
ENSMUSG00000008167	680.699	0.642512	0.219094	2.93259	0.00336147	0.0264604	Fbxw9	FALSE
ENSMUSG00000008193	15.7607	-1.20501	0.741736	-1.62458	0.104252	0.289816	Spib	FALSE
ENSMUSG00000008200	563.691	-0.196889	0.369043	-0.533512	0.593679	0.794858	Fnbp4	FALSE
ENSMUSG00000008206	118.513	-1.11296	0.307937	-3.61425	0.000301217	0.004348	Cers4	TRUE
ENSMUSG00000008226	1311.49	-0.0822386	0.175092	-0.469687	0.638578	0.819914	Scrn3	FALSE
ENSMUSG00000008301	754.813	0.160342	0.118039	1.35839	0.17434	0.396343	Phax	FALSE
ENSMUSG00000008305	2056.29	1.09721	0.282244	3.88746	0.000101297	0.0018699	Tle1	TRUE
ENSMUSG00000008307	4.6525	0.15371	0.696166	0.220795	0.825252	0.923401	1700109H08Rik	FALSE
ENSMUSG00000008318	13.5961	-1.07745	0.555422	-1.93988	0.0523938	0.184993	Relt	FALSE
ENSMUSG00000008333	387.627	0.10074	0.138319	0.728313	0.466422	0.703403	Snrpb2	FALSE
ENSMUSG00000008348	2708.89	-0.142589	0.33798	-0.421886	0.673108	0.841808	Ubc	FALSE
ENSMUSG00000008373	338.474	0.398671	0.132276	3.01393	0.00257884	0.0218052	Prpf31	FALSE
ENSMUSG00000008384	407.056	1.27454	0.287432	4.43424	9.23994e-06	0.000303479	Sertad1	TRUE
ENSMUSG00000008393	2523.18	-0.24338	0.125154	-1.94464	0.0518189	0.183739	Carhsp1	FALSE
ENSMUSG00000008398	215.443	0.327625	0.179147	1.8288	0.0674293	0.219964	Elk3	FALSE
ENSMUSG00000008429	727.083	-0.307673	0.26779	-1.14894	0.250583	0.494437	Herpud2	FALSE
ENSMUSG00000008435	271.936	-0.244951	0.158427	-1.54615	0.122069	0.319073	Rdh13	FALSE
ENSMUSG00000008438	0.282624	-0.778865	2.49513	-0.312154	0.754923	NA	Adam21	FALSE
ENSMUSG00000008450	109.576	0.549775	0.238261	2.30745	0.0210297	0.0980396	Nutf2	FALSE
ENSMUSG00000008461	45.716	0.685724	0.364966	1.87887	0.0602618	0.204275	Fut1	FALSE
ENSMUSG00000008475	2174.06	-0.0787001	0.155255	-0.50691	0.612218	0.805905	Arpc5	FALSE
ENSMUSG00000008482	0.674432	0.0734686	1.65679	0.044344	0.96463	NA	Rnf151	FALSE
ENSMUSG00000008489	0.427922	1.06237	2.63793	0.402728	0.687148	NA	Elavl2	NA
ENSMUSG00000008496	57.8954	0.627101	0.339546	1.84688	0.0647647	0.214325	Pou2f2	FALSE
ENSMUSG00000008540	62002.6	-0.716158	0.319893	-2.23874	0.0251726	0.111431	Mgst1	FALSE
ENSMUSG00000008575	2891.08	-0.655984	0.20741	-3.16275	0.00156288	0.0150271	Nfib	FALSE
ENSMUSG00000008590	0	NA	NA	NA	NA	NA	Htr3b	NA
ENSMUSG00000008601	7.60291	-0.26324	0.687348	-0.382979	0.701735	0.860311	Rab25	FALSE
ENSMUSG00000008604	1047	-0.417115	0.18787	-2.22024	0.0264027	0.11516	Ubqln4	FALSE
ENSMUSG00000008658	1.24698	-1.69319	1.72	-0.984412	0.324913	NA	Rbfox1	NA
ENSMUSG00000008668	1234.26	0.258157	0.219021	1.17869	0.238523	0.480066	Rps18	FALSE
ENSMUSG00000008682	7429.94	0.48349	0.136304	3.54714	0.000389441	0.00522712	Rpl10	FALSE
ENSMUSG00000008683	3510.77	0.467193	0.20192	2.31375	0.0206814	0.0968077	Rps15a	FALSE
ENSMUSG00000008690	1411.25	0.135097	0.122665	1.10135	0.270744	0.519358	Ncaph2	FALSE
ENSMUSG00000008730	1258.93	-0.0180568	0.151238	-0.119393	0.904964	0.959627	Hipk1	FALSE
ENSMUSG00000008734	80.7569	1.90512	1.0263	1.85629	0.0634126	0.211213	Gprc5b	FALSE
ENSMUSG00000008763	739.549	-0.20476	0.144785	-1.41423	0.157295	0.372743	Man1a2	FALSE
ENSMUSG00000008789	0	NA	NA	NA	NA	NA	Ceacam5	NA
ENSMUSG00000008813	0.416701	-2.20339	2.32847	-0.94628	0.344006	NA	Tppp2	NA
ENSMUSG00000008822	187.342	-0.220335	0.163964	-1.3438	0.179012	0.403296	Acyp1	FALSE
ENSMUSG00000008843	1.24447	2.41903	2.04045	1.18553	0.235807	NA	Cldn13	NA
ENSMUSG00000008845	87.5786	-2.00731	0.42339	-4.74106	2.12608e-06	9.91701e-05	Cd163	TRUE
ENSMUSG00000008855	1465.71	-0.048632	0.229921	-0.211517	0.832484	0.925958	Hdac5	FALSE
ENSMUSG00000008859	858.775	0.290631	0.106661	2.72481	0.00643378	0.0424457	Rala	FALSE
ENSMUSG00000008874	0	NA	NA	NA	NA	NA	Clec3a	NA
ENSMUSG00000008892	1223.17	-0.101254	0.0934783	-1.08318	0.278729	0.528434	Vdac3	FALSE
ENSMUSG00000008932	2.41754	-0.874166	0.960245	-0.910357	0.362634	0.613935	Slc1a7	FALSE
ENSMUSG00000008958	527.911	0.795329	0.202349	3.93047	8.47787e-05	0.00164997	Vps72	FALSE
ENSMUSG00000008976	610.506	-0.474179	0.23834	-1.98951	0.0466454	0.170852	Gabpa	FALSE
ENSMUSG00000008999	170.288	2.79751	0.464148	6.0272	1.66829e-09	3.76632e-07	Bmp7	TRUE
ENSMUSG00000009013	843.695	1.42362	0.267853	5.31495	1.06686e-07	8.98713e-06	Dynll1	TRUE
ENSMUSG00000009030	368.396	0.0855717	0.328425	0.260552	0.794438	0.908941	Pdcl	FALSE
ENSMUSG00000009035	1413.48	0.1176	0.157481	0.746755	0.455212	0.696217	Tmem184b	FALSE
ENSMUSG00000009047	0	NA	NA	NA	NA	NA	Krtap13-23	NA
ENSMUSG00000009070	0.301213	-0.26923	3.20632	-0.0839686	0.933081	NA	Rsph14	FALSE
ENSMUSG00000009073	707.581	-0.132511	0.148241	-0.893893	0.371379	0.623195	Nf2	FALSE
ENSMUSG00000009075	0.531018	2.29808	2.14614	1.0708	0.284261	NA	Cabp7	NA
ENSMUSG00000009076	142.899	0.298501	0.193272	1.54446	0.122478	0.319481	Zmat5	FALSE
ENSMUSG00000009079	1612.56	0.231422	0.154309	1.49973	0.133685	0.337667	Ewsr1	FALSE
ENSMUSG00000009090	2007.39	0.146694	0.113234	1.2955	0.195147	0.425541	Ap1b1	FALSE
ENSMUSG00000009092	151.014	2.51902	0.627818	4.01234	6.01197e-05	0.0012661	Derl3	TRUE
ENSMUSG00000009093	0.626145	0.0229892	2.03362	0.0113046	0.99098	NA	Gstt4	FALSE
ENSMUSG00000009097	9.5595	0.292803	1.11526	0.262543	0.792903	0.90806	Tbx1	FALSE
ENSMUSG00000009108	34.5265	1.20687	0.498262	2.42215	0.015429	0.0792728	Gnat2	FALSE
ENSMUSG00000009112	713.343	0.035367	0.173343	0.204028	0.838331	0.928983	Bcl2l13	FALSE
ENSMUSG00000009114	0.816438	-0.719895	1.68712	-0.426702	0.669597	NA	2610028H24Rik	FALSE
ENSMUSG00000009115	2.96033	0.359966	0.86183	0.417676	0.676184	0.843862	Spatc1l	FALSE
ENSMUSG00000009145	717.865	0.188654	0.306794	0.614921	0.538607	0.759784	Dqx1	FALSE
ENSMUSG00000009185	27.337	2.52453	0.879158	2.87153	0.00408485	0.0303954	Ccl8	TRUE
ENSMUSG00000009207	91.391	0.445556	0.279554	1.59381	0.110979	0.300375	Lnpk	FALSE
ENSMUSG00000009210	0.962252	1.60762	1.5462	1.03972	0.298469	NA	Prr29	NA
ENSMUSG00000009214	0.304268	-1.90471	3.29596	-0.577894	0.563336	NA	Mymk	NA
ENSMUSG00000009216	1.15184	-1.86504	1.4002	-1.33198	0.182867	NA	Fam163b	NA
ENSMUSG00000009246	1.16938	-0.253797	1.33014	-0.190805	0.848679	NA	Trpm5	FALSE
ENSMUSG00000009248	5.56779	5.49665	1.25514	4.37932	1.19052e-05	0.000367128	Ascl2	TRUE
ENSMUSG00000009281	10254	0.673871	0.151977	4.43404	9.24847e-06	0.000303479	Rarres2	FALSE
ENSMUSG00000009291	5310.71	-0.319869	0.158435	-2.01892	0.043495	0.163077	Pttg1ip	FALSE
ENSMUSG00000009292	128.525	-0.607663	0.321581	-1.88961	0.0588099	0.200618	Trpm2	FALSE
ENSMUSG00000009293	1003.2	-0.271668	0.165942	-1.63713	0.101603	0.284873	Ube2g2	FALSE
ENSMUSG00000009350	19.5705	3.91205	1.46872	2.66358	0.00773142	0.0486875	Mpo	TRUE
ENSMUSG00000009356	0.0671193	-0.748595	3.30361	-0.226599	0.820735	NA	Lpo	FALSE
ENSMUSG00000009376	2375.25	-0.457286	0.213813	-2.13872	0.0324583	0.133524	Met	FALSE
ENSMUSG00000009378	2205.44	-0.135033	0.280576	-0.481272	0.630323	0.81553	Slc16a12	FALSE
ENSMUSG00000009394	75.7628	0.032192	0.382563	0.0841484	0.932938	0.972033	Syn2	FALSE
ENSMUSG00000009406	147.821	0.593384	0.18592	3.1916	0.00141487	0.0139	Elk1	FALSE
ENSMUSG00000009418	89.0595	0.373241	0.292205	1.27733	0.201487	0.433652	Nav1	FALSE
ENSMUSG00000009470	1172.03	-0.122516	0.238064	-0.514635	0.606808	0.802864	Tnpo1	FALSE
ENSMUSG00000009471	0.107666	-0.748595	3.30361	-0.226599	0.820735	NA	Myod1	FALSE
ENSMUSG00000009487	0.0671193	-0.748595	3.30361	-0.226599	0.820735	NA	Otog	FALSE
ENSMUSG00000009535	254.909	-0.0203296	0.16892	-0.12035	0.904206	0.959355	Rnmt	FALSE
ENSMUSG00000009545	22.6836	-0.82037	0.40628	-2.01923	0.0434638	0.163023	Kcnq1	FALSE
ENSMUSG00000009549	1304.21	0.0394544	0.111306	0.354468	0.722988	0.872098	Srp14	FALSE
ENSMUSG00000009551	1.17434	-0.213712	1.20748	-0.17699	0.859516	NA	6330409D20Rik	FALSE
ENSMUSG00000009555	1191.64	0.234559	0.159953	1.46642	0.142534	0.351237	Cdk9	FALSE
ENSMUSG00000009563	1342.22	0.629386	0.174152	3.614	0.000301505	0.00434938	Tor2a	FALSE
ENSMUSG00000009566	3378.06	-0.430648	0.164311	-2.62093	0.00876898	0.0531602	Fpgs	FALSE
ENSMUSG00000009569	456.473	-0.274488	0.225744	-1.21593	0.224013	0.462659	Mrtfb	FALSE
ENSMUSG00000009575	592.026	0.169404	0.163673	1.03501	0.300664	0.552076	Cbx5	FALSE
ENSMUSG00000009580	0	NA	NA	NA	NA	NA	Odam	NA
ENSMUSG00000009585	116.267	0.207541	0.355836	0.58325	0.559725	0.774951	Apobec3	FALSE
ENSMUSG00000009588	0	NA	NA	NA	NA	NA	St6galnac1	NA
ENSMUSG00000009596	0.33418	2.53056	3.06934	0.824464	0.409676	NA	Taf7l	NA
ENSMUSG00000009614	13460.4	-1.1646	0.266329	-4.37277	1.22677e-05	0.000374266	Sardh	TRUE
ENSMUSG00000009621	1479.45	-0.124706	0.110869	-1.1248	0.260673	0.507061	Vav2	FALSE
ENSMUSG00000009628	0.323639	1.63095	2.67854	0.608896	0.542594	NA	Tex15	NA
ENSMUSG00000009630	737.031	-0.147353	0.171011	-0.861656	0.388877	0.639703	Ppp2cb	FALSE
ENSMUSG00000009633	2489.11	-0.596979	0.513535	-1.16249	0.245037	0.488429	G0s2	FALSE
ENSMUSG00000009640	476.501	0.261822	0.152603	1.71571	0.0862148	0.257731	Dmap1	FALSE
ENSMUSG00000009646	1791.07	0.55981	0.150721	3.71422	0.00020383	0.00318675	Pla2g12b	FALSE
ENSMUSG00000009647	522.293	0.416318	0.232207	1.79287	0.0729936	0.231479	Mcu	FALSE
ENSMUSG00000009654	344.602	-1.60557	0.373825	-4.29497	1.74716e-05	0.000496775	Oit3	TRUE
ENSMUSG00000009670	0.228046	-1.6306	3.29896	-0.494276	0.621111	NA	Tex11	NA
ENSMUSG00000009681	980.577	-0.111488	0.142809	-0.780674	0.434994	0.680132	Bcr	FALSE
ENSMUSG00000009687	319.729	0.836633	0.247689	3.37775	0.00073081	0.00843927	Fxyd5	FALSE
ENSMUSG00000009731	14.5578	-1.02484	0.846686	-1.21042	0.226119	0.464833	Kcnd1	FALSE
ENSMUSG00000009733	200.516	0.0423547	0.180603	0.234518	0.814583	0.91814	Tfcp2	FALSE
ENSMUSG00000009734	0.0633449	0.415246	3.30361	0.125695	0.899974	NA	Pou6f2	FALSE
ENSMUSG00000009739	230.855	0.29892	0.248385	1.20345	0.228802	0.467629	Pou6f1	FALSE
ENSMUSG00000009741	794.836	-0.46245	0.166153	-2.78327	0.00538133	0.037164	Ubp1	FALSE
ENSMUSG00000009772	383.886	-0.119032	0.216028	-0.551003	0.581632	0.787149	Nuak2	FALSE
ENSMUSG00000009828	528.154	0.545506	0.203126	2.68556	0.00724089	0.0463877	Cilk1	FALSE
ENSMUSG00000009863	7120.66	-0.453344	0.229091	-1.97888	0.0478294	0.173768	Sdhb	FALSE
ENSMUSG00000009876	15.971	0.358077	0.336392	1.06446	0.287119	0.537925	Cox4i2	FALSE
ENSMUSG00000009894	718.416	0.0662757	0.150289	0.440987	0.659222	0.833032	Snap47	FALSE
ENSMUSG00000009900	0	NA	NA	NA	NA	NA	Wnt3a	NA
ENSMUSG00000009905	539.041	-0.0817444	0.200503	-0.407697	0.683496	0.848979	Kdsr	FALSE
ENSMUSG00000009907	1117.68	-0.372551	0.205167	-1.81584	0.0693949	0.223925	Vps4b	FALSE
ENSMUSG00000009927	6084.34	0.344578	0.160054	2.15289	0.0313274	0.130488	Rps25	FALSE
ENSMUSG00000009941	0.084168	0.245519	3.30361	0.0743186	0.940757	NA	Nxf2	FALSE
ENSMUSG00000009995	946.681	-0.102104	0.112632	-0.906534	0.364653	0.615922	Tafazzin	FALSE
ENSMUSG00000010021	12.5324	0.236633	0.486223	0.486675	0.626488	0.813739	Kif19a	FALSE
ENSMUSG00000010025	6286.17	0.111672	0.391781	0.285037	0.775616	0.900133	Aldh3a2	FALSE
ENSMUSG00000010044	3.88626	-1.10485	1.03585	-1.06662	0.286145	0.537028	Zmynd10	FALSE
ENSMUSG00000010045	952.41	0.0665507	0.13149	0.506127	0.612768	0.806121	Tmem115	FALSE
ENSMUSG00000010047	1890.96	0.0926572	0.129582	0.715045	0.474581	0.709734	Hyal2	FALSE
ENSMUSG00000010048	666.464	-0.0700251	0.150015	-0.466786	0.640653	0.82099	Ifrd2	FALSE
ENSMUSG00000010051	201.256	-0.994871	0.226457	-4.39321	1.1169e-05	0.000350209	Hyal1	FALSE
ENSMUSG00000010054	1017.4	-0.179415	0.105471	-1.70108	0.0889283	0.262403	Tusc2	FALSE
ENSMUSG00000010057	444.23	-0.17857	0.141731	-1.25992	0.207696	0.441438	Nprl2	FALSE
ENSMUSG00000010064	58632.2	-0.692857	0.245088	-2.82697	0.00469905	0.0336673	Slc38a3	FALSE
ENSMUSG00000010066	9.17197	-0.797635	0.696224	-1.14566	0.251936	0.496007	Cacna2d2	FALSE
ENSMUSG00000010067	48.7841	0.662844	0.29224	2.26815	0.0233204	0.105837	Rassf1	FALSE
ENSMUSG00000010080	7.62645	0.941922	0.608513	1.54791	0.121644	0.318405	Epn3	FALSE
ENSMUSG00000010086	0.259807	-1.67178	3.29853	-0.506826	0.612277	NA	Rnf112	NA
ENSMUSG00000010095	1227.79	0.641026	0.209293	3.06281	0.00219267	0.0193323	Slc3a2	FALSE
ENSMUSG00000010097	1665.21	0.106091	0.357805	0.296505	0.766845	0.895942	Nxf1	FALSE
ENSMUSG00000010110	403.833	-0.00904982	0.250718	-0.0360955	0.971206	0.98926	Stx5a	FALSE
ENSMUSG00000010122	2951.21	-1.21532	0.403257	-3.01375	0.00258036	0.0218053	Slc47a1	TRUE
ENSMUSG00000010136	0.246078	0.438108	3.29011	0.133159	0.894068	NA	Cimap3	FALSE
ENSMUSG00000010142	16.1399	-0.322139	0.482021	-0.668309	0.503937	0.732291	Tnfrsf13b	FALSE
ENSMUSG00000010154	46.1294	3.32271	1.03308	3.21631	0.00129848	0.0130693	Spire2	TRUE
ENSMUSG00000010175	1980.31	-0.258004	0.199444	-1.29362	0.195797	0.426342	Prox1	FALSE
ENSMUSG00000010205	0	NA	NA	NA	NA	NA	Raver1	NA
ENSMUSG00000010277	3467.36	-0.610543	0.162987	-3.74597	0.000179695	0.00290739	Bltp2	FALSE
ENSMUSG00000010290	232.939	-0.189115	0.176398	-1.0721	0.283677	0.534715	AI597479	FALSE
ENSMUSG00000010307	1678.19	1.37606	0.467173	2.94551	0.00322421	0.025748	Tmem86a	TRUE
ENSMUSG00000010311	15.0376	1.36233	0.676272	2.01446	0.0439607	0.164205	Optc	FALSE
ENSMUSG00000010342	2.68656	-0.792952	0.997663	-0.79481	0.426724	0.673828	Tex14	FALSE
ENSMUSG00000010358	1201.9	0.329311	0.205981	1.59875	0.109877	0.298736	Ifi35	FALSE
ENSMUSG00000010362	276.046	-0.673902	0.152389	-4.42225	9.76781e-06	0.000318668	Rdm1	FALSE
ENSMUSG00000010376	2601.17	0.057965	0.163016	0.355579	0.722156	0.871509	Nedd8	FALSE
ENSMUSG00000010392	938.032	-0.0252754	0.160259	-0.157715	0.874681	0.946614	Gosr1	FALSE
ENSMUSG00000010406	2424.07	0.38515	0.206888	1.86164	0.0626541	0.209494	Mrpl52	FALSE
ENSMUSG00000010435	0.130464	0.0757929	3.30361	0.0229425	0.981696	NA	Spaca7	FALSE
ENSMUSG00000010453	1242.99	0.159153	0.192935	0.824907	0.409424	0.658486	Kansl3	FALSE
ENSMUSG00000010461	10.2185	-1.56155	0.473213	-3.29989	0.000967223	0.0104479	Eya4	TRUE
ENSMUSG00000010476	6.81609	-2.22377	0.895939	-2.48205	0.0130628	0.0703999	Ebf3	FALSE
ENSMUSG00000010492	9.56457	-0.59105	0.797801	-0.74085	0.458785	0.697899	Uckl1os	FALSE
ENSMUSG00000010505	0.177233	-1.29983	3.30251	-0.393589	0.693885	NA	Myt1	NA
ENSMUSG00000010517	870.407	0.0380717	0.117673	0.323537	0.746288	0.884931	Faf1	FALSE
ENSMUSG00000010529	0.114775	0.0757929	3.30361	0.0229425	0.981696	NA	Gm266	FALSE
ENSMUSG00000010538	61.8109	-0.387689	0.279629	-1.38644	0.165613	0.384381	Tsacc	FALSE
ENSMUSG00000010554	398.454	-0.148133	0.143151	-1.0348	0.300762	0.552076	Mettl16	FALSE
ENSMUSG00000010592	0.227913	-0.551584	2.98063	-0.185056	0.853185	NA	Dazl	FALSE
ENSMUSG00000010601	2449.49	-0.953002	0.19871	-4.79594	1.61916e-06	8.06937e-05	Apol7a	FALSE
ENSMUSG00000010607	746.605	-0.0948074	0.139522	-0.679518	0.49681	0.726189	Pigyl	FALSE
ENSMUSG00000010608	1505.15	0.0482344	0.230994	0.208812	0.834595	0.926909	Rbm25	FALSE
ENSMUSG00000010609	5214.98	-0.51981	0.242909	-2.13994	0.0323599	0.133265	Psen2	FALSE
ENSMUSG00000010651	15898.2	-0.898719	0.420517	-2.13718	0.0325836	0.133779	Acaa1b	FALSE
ENSMUSG00000010660	17.0002	0.35557	0.596596	0.595997	0.551177	0.769582	Plcd1	FALSE
ENSMUSG00000010663	31458.1	0.284567	0.309667	0.918946	0.358124	0.609497	Fads1	FALSE
ENSMUSG00000010721	99.55	-0.0265364	0.183645	-0.144499	0.885107	0.951456	Lmbr1	FALSE
ENSMUSG00000010751	29.8581	1.42338	0.404967	3.51479	0.000440097	0.00572659	Tnfrsf22	TRUE
ENSMUSG00000010755	1301.72	1.07798	0.230551	4.67567	2.9299e-06	0.000128438	Cars1	TRUE
ENSMUSG00000010760	25.5642	0.102368	1.48107	0.0691179	0.944896	0.977335	Phlda2	FALSE
ENSMUSG00000010796	0.261702	1.25797	3.27421	0.384205	0.700826	NA	Asz1	NA
ENSMUSG00000010797	55.4188	-2.14989	0.38942	-5.52074	3.37574e-08	3.74249e-06	Wnt2	TRUE
ENSMUSG00000010803	0.0507113	-0.748595	3.30361	-0.226599	0.820735	NA	Gabra1	FALSE
ENSMUSG00000010825	0.892791	-1.87254	1.63873	-1.14268	0.253173	NA	Grid2ip	NA
ENSMUSG00000010830	24.7971	2.14872	0.464808	4.62282	3.78562e-06	0.000154827	Kdelr3	TRUE
ENSMUSG00000010841	0.28413	0.698942	2.44714	0.285616	0.775173	NA	Cfap97d1	FALSE
ENSMUSG00000010911	583.107	0.0350023	0.144529	0.242182	0.808639	0.91508	Apip	FALSE
ENSMUSG00000010914	830.505	-0.467066	0.200379	-2.33091	0.0197583	0.0938657	Pdhx	FALSE
ENSMUSG00000010936	1128.96	-0.190451	0.249683	-0.762771	0.4456	0.688702	Vac14	FALSE
ENSMUSG00000011008	10.5393	-0.402427	0.430668	-0.934426	0.350084	0.601713	Mcoln2	FALSE
ENSMUSG00000011034	78.7785	0.020747	0.432586	0.0479604	0.961748	0.98536	Slc5a1	FALSE
ENSMUSG00000011096	1494.14	0.17872	0.135795	1.3161	0.188139	0.41662	Akt1s1	FALSE
ENSMUSG00000011114	1006.76	0.508909	0.252417	2.01615	0.0437846	0.163792	Tbrg1	FALSE
ENSMUSG00000011118	0.0986269	-0.748595	3.30361	-0.226599	0.820735	NA	Panx3	FALSE
ENSMUSG00000011148	536.927	-0.978338	0.234801	-4.16667	3.09075e-05	0.000762588	Adss1	FALSE
ENSMUSG00000011154	0.298836	0.893107	2.77261	0.322118	0.747364	NA	Cfap161	FALSE
ENSMUSG00000011158	567.272	0.0184905	0.31391	0.0589038	0.953029	0.981999	Brf1	FALSE
ENSMUSG00000011171	0.817393	-2.14961	1.99581	-1.07706	0.281453	NA	Vipr2	NA
ENSMUSG00000011179	665.179	-0.602766	0.244346	-2.46686	0.0136304	0.072644	Odc1	FALSE
ENSMUSG00000011254	124.635	0.611973	0.15938	3.83972	0.000123176	0.00215568	Thg1l	FALSE
ENSMUSG00000011256	27.7478	0.616715	0.403789	1.52732	0.126681	0.326421	Adam19	FALSE
ENSMUSG00000011257	836.164	-0.0418709	0.222343	-0.188316	0.850629	0.934836	Pabpc4	FALSE
ENSMUSG00000011263	307.043	-1.11611	0.324038	-3.44437	0.00057239	0.00700774	Exoc3l2	TRUE
ENSMUSG00000011267	4.02761	1.37816	0.800221	1.72222	0.0850295	0.255507	Zfp296	FALSE
ENSMUSG00000011305	1217.62	-0.687785	0.240363	-2.86144	0.0042172	0.0311339	Plin5	FALSE
ENSMUSG00000011306	559.653	0.385084	0.151361	2.54413	0.0109549	0.0622653	Sugp1	FALSE
ENSMUSG00000011349	0	NA	NA	NA	NA	NA	Dmrtc2	NA
ENSMUSG00000011350	1.06527	-2.57083	1.36377	-1.8851	0.059417	NA	Gm5893	NA
ENSMUSG00000011382	3764.81	-0.805955	0.19282	-4.17983	2.91732e-05	0.000729363	Dhdh	FALSE
ENSMUSG00000011427	108.362	-0.380607	0.211687	-1.79797	0.0721811	0.229839	Zfp790	FALSE
ENSMUSG00000011463	1.12868	-3.10787	2.00583	-1.54942	0.121282	NA	Cpb1	NA
ENSMUSG00000011486	0.122551	0.415246	3.30361	0.125695	0.899974	NA	Slc25a41	FALSE
ENSMUSG00000011589	1.61384	0.507526	0.903848	0.561516	0.574446	0.782958	Fsd1	FALSE
ENSMUSG00000011632	0.0507113	-0.748595	3.30361	-0.226599	0.820735	NA	Pinlyp	FALSE
ENSMUSG00000011658	172.577	-0.298185	0.260863	-1.14307	0.253009	0.497036	Fuz	FALSE
ENSMUSG00000011751	6.14825	0.311157	0.711442	0.437362	0.661849	0.83507	Sptbn4	FALSE
ENSMUSG00000011752	288.774	-0.109124	0.305978	-0.35664	0.721361	0.871404	Pgam1	FALSE
ENSMUSG00000011831	2089.01	-0.0844667	0.167764	-0.503487	0.614622	0.807433	Evi5	FALSE
ENSMUSG00000011832	164.03	0.293287	0.230159	1.27428	0.202565	0.434653	Evi5l	FALSE
ENSMUSG00000011837	451.869	0.245685	0.156799	1.56688	0.117143	0.310731	Snapc2	FALSE
ENSMUSG00000011877	561.653	0.617373	0.225359	2.73951	0.00615302	0.0411343	Git1	FALSE
ENSMUSG00000011884	238.102	0.753116	0.214346	3.51355	0.000442158	0.00574678	Gltp	FALSE
ENSMUSG00000011958	1494.34	-0.342392	0.138775	-2.46724	0.0136158	0.0725835	Bnip2	FALSE
ENSMUSG00000011960	356.149	-0.319562	0.149573	-2.13649	0.0326395	0.133929	Ccnt1	FALSE
ENSMUSG00000012017	155.326	-1.08301	0.388165	-2.79007	0.00526968	0.0366569	Scarf2	TRUE
ENSMUSG00000012042	4.65795	0.0775975	0.654173	0.118619	0.905577	0.959827	4930579F01Rik	FALSE
ENSMUSG00000012076	88.2808	-0.0361621	0.243425	-0.148555	0.881905	0.949491	Brms1l	FALSE
ENSMUSG00000012114	802.145	0.434141	0.167497	2.59193	0.00954389	0.0567007	Med15	FALSE
ENSMUSG00000012117	886.129	0.297076	0.148641	1.99862	0.0456496	0.168528	Dhdds	FALSE
ENSMUSG00000012123	61.8731	-0.781075	0.454873	-1.71713	0.0859557	0.257263	Crybg2	FALSE
ENSMUSG00000012126	10.1719	0.718537	0.551877	1.30199	0.192921	0.422618	Ubxn11	FALSE
ENSMUSG00000012187	18.5583	0.155944	0.665523	0.234319	0.814737	0.918245	Mogat1	FALSE
ENSMUSG00000012211	0.425151	-1.24893	2.06352	-0.605242	0.545018	NA	Tex22	NA
ENSMUSG00000012282	0	NA	NA	NA	NA	NA	Wnt8a	NA
ENSMUSG00000012296	208.54	0.463159	0.254447	1.82026	0.0687202	0.222395	Tjap1	FALSE
ENSMUSG00000012350	17.117	0.831803	0.434628	1.91383	0.0556425	0.192933	Ehf	FALSE
ENSMUSG00000012396	0.085523	0.415246	3.30361	0.125695	0.899974	NA	Nanog	FALSE
ENSMUSG00000012405	2533.56	0.420969	0.127917	3.29094	0.00099852	0.0106685	Rpl15	FALSE
ENSMUSG00000012422	1486.77	0.269654	0.232974	1.15744	0.247091	0.490575	Tmem167	FALSE
ENSMUSG00000012428	3465.06	-0.837566	0.412955	-2.02823	0.042537	0.160708	Steap4	FALSE
ENSMUSG00000012429	206.753	-0.226006	0.228435	-0.989366	0.322484	0.575799	Mplkip	FALSE
ENSMUSG00000012443	28.7234	2.03072	0.39914	5.08773	3.62383e-07	2.44213e-05	Kif11	TRUE
ENSMUSG00000012483	185.022	0.375778	0.247914	1.51576	0.12958	0.331002	Rpa3	FALSE
ENSMUSG00000012519	208.118	1.29945	0.276275	4.70348	2.55767e-06	0.000114795	Mlkl	TRUE
ENSMUSG00000012520	0.171979	-1.09365	3.30345	-0.331063	0.740597	NA	Phox2b	NA
ENSMUSG00000012535	876.765	-0.199001	0.136408	-1.45886	0.144604	0.354537	Tnpo3	FALSE
ENSMUSG00000012609	237.609	-0.137723	0.1499	-0.918762	0.35822	0.609524	Ttll5	FALSE
ENSMUSG00000012640	353.469	-0.612165	0.342925	-1.78513	0.0742401	0.234437	Zfp715	FALSE
ENSMUSG00000012705	1.86015	-2.25812	2.21966	-1.01733	0.308998	0.561301	Retn	FALSE
ENSMUSG00000012777	0	NA	NA	NA	NA	NA	Acp4	NA
ENSMUSG00000012819	2.55994	-0.371358	1.22327	-0.303577	0.76145	0.893223	Cdh23	FALSE
ENSMUSG00000012848	12776.9	0.351344	0.173294	2.02745	0.0426167	0.160857	Rps5	FALSE
ENSMUSG00000012889	29.2628	0.300512	0.444981	0.675336	0.499462	0.728603	Podnl1	FALSE
ENSMUSG00000013033	181.347	-1.50404	0.431613	-3.48469	0.000492709	0.00626318	Adgrl1	TRUE
ENSMUSG00000013076	586.833	0.273965	0.310145	0.883346	0.377049	0.628677	Amotl1	FALSE
ENSMUSG00000013083	4.75368	0.19231	1.19098	0.161472	0.871722	0.945593	2200002J24Rik	FALSE
ENSMUSG00000013089	128.397	1.20911	0.301278	4.01327	5.9883e-05	0.00126347	Etv5	TRUE
ENSMUSG00000013091	2.9154	-0.0826564	0.614375	-0.134537	0.892978	0.954901	Tmem190	FALSE
ENSMUSG00000013150	291.259	-0.120609	0.232435	-0.518894	0.603835	0.801224	Gfod2	FALSE
ENSMUSG00000013155	34.6512	1.37819	0.517141	2.66502	0.00769831	0.0485441	Enkd1	TRUE
ENSMUSG00000013158	0.0786974	-0.918322	3.30361	-0.277976	0.781031	NA	4933405L10Rik	FALSE
ENSMUSG00000013160	2510.93	-0.111143	0.115235	-0.964495	0.334798	0.586267	Atp6v0d1	FALSE
ENSMUSG00000013236	233.416	0.64616	0.290684	2.22289	0.026223	0.114664	Ptprs	FALSE
ENSMUSG00000013275	139.308	-0.530193	0.24685	-2.14783	0.0317269	0.131473	Slc41a1	FALSE
ENSMUSG00000013338	0.233831	0.548837	3.29884	0.166373	0.867864	NA	Fer1l4	FALSE
ENSMUSG00000013353	0.059713	0.415246	3.30361	0.125695	0.899974	NA	Siglecl2	FALSE
ENSMUSG00000013367	27.1892	0.31418	0.358936	0.87531	0.381405	0.632621	Iglon5	FALSE
ENSMUSG00000013415	0.699775	1.36251	2.1734	0.626903	0.530723	NA	Igf2bp1	NA
ENSMUSG00000013418	2.541	-0.179932	0.907664	-0.198236	0.842861	0.930746	B4galnt2	FALSE
ENSMUSG00000013419	29.0615	-0.936651	0.36386	-2.57421	0.010047	0.0587468	Zbtb47	FALSE
ENSMUSG00000013465	823.112	0.282475	0.124035	2.27738	0.0227635	0.103904	Nelfb	FALSE
ENSMUSG00000013483	3.97893	2.96744	1.07173	2.76884	0.00562558	0.0384508	Card14	TRUE
ENSMUSG00000013495	226.725	-0.375163	0.160928	-2.33125	0.0197403	0.0938224	Tmem175	FALSE
ENSMUSG00000013523	3.66403	1.2996	1.01278	1.2832	0.199423	0.430748	Bcas1	FALSE
ENSMUSG00000013539	1833.03	-0.371949	0.218267	-1.7041	0.0883622	0.261416	Tango2	FALSE
ENSMUSG00000013562	0	NA	NA	NA	NA	NA	4833413E03Rik	NA
ENSMUSG00000013584	61.5092	4.64527	0.743335	6.24922	4.12498e-10	1.1497e-07	Aldh1a2	TRUE
ENSMUSG00000013593	6842.54	-0.360975	0.130056	-2.77553	0.00551113	0.0379263	Ndufs2	FALSE
ENSMUSG00000013611	0.624354	0.822653	2.2426	0.366829	0.713746	NA	Snx31	FALSE
ENSMUSG00000013622	2189.55	-0.698326	0.142841	-4.88883	1.01438e-06	5.4786e-05	Atraid	FALSE
ENSMUSG00000013629	298.001	0.413992	0.241386	1.71507	0.0863329	0.257914	Cad	FALSE
ENSMUSG00000013643	0.681055	-0.685125	2.58166	-0.265382	0.790715	NA	Lypd8	FALSE
ENSMUSG00000013646	554.761	-0.0953338	0.151095	-0.630953	0.528071	0.752097	Sh3bp5l	FALSE
ENSMUSG00000013653	0.177713	-0.269262	3.30345	-0.0815092	0.935037	NA	1810065E05Rik	FALSE
ENSMUSG00000013662	1226.18	-0.0952832	0.22918	-0.415757	0.677588	0.844824	Atad1	FALSE
ENSMUSG00000013663	1769.99	-0.631295	0.233624	-2.70218	0.00688868	0.0447408	Pten	FALSE
ENSMUSG00000013668	0.059713	0.415246	3.30361	0.125695	0.899974	NA	4933402N03Rik	FALSE
ENSMUSG00000013698	722.741	0.658382	0.218576	3.01214	0.00259417	0.0218938	Pea15a	FALSE
ENSMUSG00000013701	306.133	-0.328169	0.269395	-1.21817	0.22316	0.461572	Timm23	FALSE
ENSMUSG00000013707	81.4588	-0.205062	0.293542	-0.698578	0.484816	0.717013	Tnfaip8l2	FALSE
ENSMUSG00000013736	324.117	0.0088702	0.205838	0.043093	0.965627	0.986629	Trnt1	FALSE
ENSMUSG00000013766	1.54999	-3.11786	1.3994	-2.228	0.0258802	0.113637	Ly6g6e	FALSE
ENSMUSG00000013787	2528.32	0.0131243	0.190255	0.0689826	0.945003	0.977342	Ehmt2	FALSE
ENSMUSG00000013822	1444.96	0.114903	0.154335	0.744507	0.45657	0.696831	Elof1	FALSE
ENSMUSG00000013833	612.759	0.155304	0.189697	0.818698	0.412959	0.661813	Med16	FALSE
ENSMUSG00000013846	2267.73	0.153682	0.237541	0.646971	0.517651	0.743935	St3gal1	FALSE
ENSMUSG00000013858	4925.99	0.0269334	0.205083	0.131329	0.895515	0.955713	Tmem259	FALSE
ENSMUSG00000013878	205.191	-0.354107	0.166592	-2.12559	0.0335372	0.136249	Rnf170	FALSE
ENSMUSG00000013921	20.3531	-0.626837	0.303631	-2.06447	0.0389731	0.15183	Clip3	FALSE
ENSMUSG00000013928	0	0	0	0	1	NA	1700020L13Rik	FALSE
ENSMUSG00000013936	10.893	-6.69463	3.26893	-2.04796	0.0405643	0.155877	Myl2	FALSE
ENSMUSG00000013973	85.8175	-0.430531	0.217695	-1.97768	0.0479652	0.17419	Dedd	FALSE
ENSMUSG00000013974	7.88842	0.869209	0.622302	1.39676	0.162484	0.380247	Mcemp1	FALSE
ENSMUSG00000013997	2208.38	-0.438702	0.125432	-3.49752	0.000469597	0.00603737	Nit1	FALSE
ENSMUSG00000014030	15.9265	-0.373984	0.562845	-0.664453	0.5064	0.734155	Pax5	FALSE
ENSMUSG00000014039	134.456	0.0496565	0.306231	0.162154	0.871185	0.945339	Prdm15	FALSE
ENSMUSG00000014074	317.657	-0.160399	0.160603	-0.99873	0.317925	0.571001	Rnf168	FALSE
ENSMUSG00000014075	61.6753	0.236735	0.229586	1.03114	0.302476	0.553868	Dynlt2b	FALSE
ENSMUSG00000014077	2477.57	-0.140546	0.253986	-0.553362	0.580015	0.786426	Chp1	FALSE
ENSMUSG00000014104	0	NA	NA	NA	NA	NA	Sval2	NA
ENSMUSG00000014158	21.1067	0.457031	0.511291	0.893875	0.371389	0.623195	Trpv4	FALSE
ENSMUSG00000014164	320.73	-0.256376	0.235547	-1.08842	0.276408	0.525843	Klhl3	FALSE
ENSMUSG00000014177	724.608	0.0939084	0.274197	0.342485	0.731986	0.87719	Tvp23b	FALSE
ENSMUSG00000014195	1515.67	0.17388	0.194342	0.894713	0.37094	0.622844	Dnajc7	FALSE
ENSMUSG00000014198	1.55605	-3.99529	1.71506	-2.32954	0.0198306	0.0940284	Zfp385c	FALSE
ENSMUSG00000014226	953.007	0.241555	0.223675	1.07994	0.28017	0.530097	Cacybp	FALSE
ENSMUSG00000014232	152.697	0.286883	0.190359	1.50706	0.131795	0.334579	Cluap1	FALSE
ENSMUSG00000014243	309.691	-0.60168	0.210647	-2.85635	0.00428546	0.0315418	Zswim7	FALSE
ENSMUSG00000014245	154.625	0.264977	0.128212	2.06671	0.0387615	0.151319	Pigl	FALSE
ENSMUSG00000014294	6004.43	-0.368545	0.22427	-1.64331	0.100319	0.282394	Ndufa2	FALSE
ENSMUSG00000014301	421.695	0.148047	0.213345	0.693933	0.487725	0.719516	Pam16	FALSE
ENSMUSG00000014303	41.0655	-0.367852	0.362785	-1.01397	0.310599	0.563038	Glis2	FALSE
ENSMUSG00000014313	8679.36	-0.323416	0.211671	-1.52792	0.126532	0.326207	Cox6c	FALSE
ENSMUSG00000014329	244.599	2.55755	0.448245	5.70571	1.15862e-08	1.58527e-06	Bicc1	TRUE
ENSMUSG00000014349	1510.1	-0.0882881	0.169278	-0.521556	0.601979	0.799711	Ube2z	FALSE
ENSMUSG00000014351	0.765317	-2.06139	1.80848	-1.13984	0.254352	NA	Gip	NA
ENSMUSG00000014353	630.903	-0.175371	0.154601	-1.13434	0.25665	0.501917	Tmem87b	FALSE
ENSMUSG00000014355	815.378	0.0340825	0.168467	0.20231	0.839674	0.929103	Anapc1	FALSE
ENSMUSG00000014361	441.524	0.618706	0.367608	1.68306	0.0923634	0.269197	Mertk	FALSE
ENSMUSG00000014402	885.099	0.0530784	0.138748	0.382554	0.70205	0.8605	Tsg101	FALSE
ENSMUSG00000014418	429.13	-0.168258	0.219391	-0.766934	0.443121	0.686693	Hps5	FALSE
ENSMUSG00000014426	552.166	0.221725	0.161901	1.36951	0.170839	0.39135	Map3k4	FALSE
ENSMUSG00000014444	76.2071	-0.0378808	0.373168	-0.101511	0.919145	0.96571	Piezo1	FALSE
ENSMUSG00000014453	8.36557	-0.860173	0.57525	-1.4953	0.134836	0.339558	Blk	FALSE
ENSMUSG00000014470	496.218	0.207483	0.149888	1.38425	0.166281	0.385179	Rnf166	FALSE
ENSMUSG00000014496	805.344	-0.600083	0.187369	-3.20268	0.00136155	0.0135411	Ankrd28	FALSE
ENSMUSG00000014498	304.6	-0.0755345	0.226447	-0.333564	0.738709	0.880615	Ankrd52	FALSE
ENSMUSG00000014503	61.6407	-0.103831	0.202115	-0.513724	0.607445	0.80291	Pkd2l2	FALSE
ENSMUSG00000014504	702.878	0.28191	0.148907	1.89319	0.058332	0.199259	Srp19	FALSE
ENSMUSG00000014529	0	NA	NA	NA	NA	NA	Tmbim7	NA
ENSMUSG00000014542	2635.97	-1.92437	0.428843	-4.48735	7.21155e-06	0.000252505	Clec4f	TRUE
ENSMUSG00000014543	3.89628	1.63448	1.02461	1.59523	0.110661	0.299762	Klra17	FALSE
ENSMUSG00000014547	544.475	-0.442653	0.153819	-2.87776	0.00400512	0.0300396	Wdfy2	FALSE
ENSMUSG00000014550	236.323	-0.0834049	0.146244	-0.570313	0.568465	0.779736	Rbsn	FALSE
ENSMUSG00000014551	570.587	-0.00733856	0.149783	-0.0489946	0.960924	0.984948	Mrps25	FALSE
ENSMUSG00000014554	446.683	0.260151	0.141427	1.83947	0.0658459	0.216542	Dguok	FALSE
ENSMUSG00000014592	145.14	-0.0387162	0.164959	-0.234702	0.81444	0.918101	Camta1	FALSE
ENSMUSG00000014599	459.029	-0.0332251	0.245196	-0.135504	0.892213	0.954761	Csf1	FALSE
ENSMUSG00000014601	549.361	0.671495	0.202506	3.31593	0.000913385	0.00999543	Strip1	FALSE
ENSMUSG00000014602	90.5784	3.65497	0.665433	5.49262	3.96014e-08	4.12001e-06	Kif1a	TRUE
ENSMUSG00000014603	0	NA	NA	NA	NA	NA	Alx3	NA
ENSMUSG00000014606	2836.67	-0.324103	0.155293	-2.08703	0.0368852	0.146091	Slc25a11	FALSE
ENSMUSG00000014609	8.63202	-2.41364	0.703166	-3.43253	0.000597982	0.0072464	Chrne	TRUE
ENSMUSG00000014633	461.152	-0.523645	0.191281	-2.73757	0.00618954	0.0413173	Cmc2	FALSE
ENSMUSG00000014668	348.363	-0.0525441	0.112657	-0.466406	0.640925	0.821152	Chfr	FALSE
ENSMUSG00000014686	4.34044	0.144755	0.56696	0.255318	0.798477	0.911108	Ceacam16	FALSE
ENSMUSG00000014704	5.54653	-0.830201	0.576054	-1.44119	0.149532	0.362016	Hoxa2	FALSE
ENSMUSG00000014725	0.143977	0.0757929	3.30361	0.0229425	0.981696	NA	Adam28	FALSE
ENSMUSG00000014747	0.42835	1.12602	2.6279	0.428488	0.668296	NA	Ankrd53	NA
ENSMUSG00000014748	2445.1	-0.322701	0.161433	-1.99897	0.0456113	0.16842	Tex261	FALSE
ENSMUSG00000014763	580.314	0.000779291	0.138254	0.00563667	0.995503	0.998465	Fam120b	FALSE
ENSMUSG00000014767	255.376	0.224558	0.184675	1.21597	0.223998	0.462659	Tbp	FALSE
ENSMUSG00000014769	5765.68	-0.137514	0.127637	-1.07739	0.281308	0.531538	Psmb1	FALSE
ENSMUSG00000014771	0	NA	NA	NA	NA	NA	Pdcd2	NA
ENSMUSG00000014773	63.9346	-0.371682	0.431908	-0.860558	0.389482	0.640138	Dll1	FALSE
ENSMUSG00000014776	26.2496	-0.316736	0.321297	-0.985804	0.324229	0.577727	Nol3	FALSE
ENSMUSG00000014778	211.894	0.104972	0.373048	0.281391	0.778411	0.901448	Fhod1	FALSE
ENSMUSG00000014782	0.629573	-0.910983	1.8304	-0.497695	0.618699	NA	Plekhg4	FALSE
ENSMUSG00000014786	16.6821	0.978061	0.520439	1.8793	0.0602035	0.204108	Slc9a5	FALSE
ENSMUSG00000014791	735.578	0.337025	0.150855	2.2341	0.0254765	0.112357	Elmo3	FALSE
ENSMUSG00000014813	171.562	6.73478	1.22005	5.52011	3.38788e-08	3.74249e-06	Stc1	TRUE
ENSMUSG00000014837	21.0077	-0.0749987	0.376592	-0.199151	0.842144	0.930536	Matcap1	FALSE
ENSMUSG00000014846	22.8272	-0.268555	0.491782	-0.546086	0.585007	0.788814	Tppp3	FALSE
ENSMUSG00000014850	324.48	-0.117118	0.169246	-0.691999	0.488938	0.720055	Msh3	FALSE
ENSMUSG00000014852	88.1745	-2.0758	0.380067	-5.46167	4.71665e-08	4.71164e-06	Adamts13	TRUE
ENSMUSG00000014856	1094.24	-0.129611	0.178298	-0.726935	0.467266	0.704111	Tmem208	FALSE
ENSMUSG00000014859	618.146	0.228275	0.15415	1.48086	0.138644	0.346142	E2f4	FALSE
ENSMUSG00000014867	8376.77	0.235887	0.14724	1.60206	0.109142	0.297511	Surf4	FALSE
ENSMUSG00000014873	439.466	-0.053646	0.197937	-0.271026	0.786371	0.905725	Surf2	FALSE
ENSMUSG00000014905	1183.65	0.106554	0.340175	0.313232	0.754104	0.889073	Dnajb9	FALSE
ENSMUSG00000014907	145.216	-0.0600609	0.245371	-0.244776	0.80663	0.914272	Naf1	FALSE
ENSMUSG00000014932	440.36	-0.200804	0.283778	-0.707608	0.479189	0.712847	Yes1	FALSE
ENSMUSG00000014956	2153.86	-0.339487	0.320194	-1.06025	0.28903	0.540196	Ppp1cb	FALSE
ENSMUSG00000014959	2961.31	0.174592	0.132202	1.32065	0.186617	0.414673	Gorasp2	FALSE
ENSMUSG00000014980	163.771	-0.371142	0.177281	-2.09353	0.0363019	0.144338	Tsen15	FALSE
ENSMUSG00000015001	0.0559722	-0.748595	3.30361	-0.226599	0.820735	NA	Oc90	FALSE
ENSMUSG00000015002	1000.33	-0.166656	0.139845	-1.19172	0.233372	0.473456	Efr3a	FALSE
ENSMUSG00000015013	556.119	-0.244867	0.148074	-1.65368	0.0981925	0.278772	Trappc2l	FALSE
ENSMUSG00000015016	952.884	-0.670903	0.194181	-3.45505	0.000550196	0.00678385	Acsf3	FALSE
ENSMUSG00000015023	478.701	0.00455114	0.168013	0.0270879	0.97839	0.991691	Ddx19a	FALSE
ENSMUSG00000015027	256.865	1.09026	0.214427	5.08453	3.68545e-07	2.47627e-05	Galns	TRUE
ENSMUSG00000015053	31.951	-0.284774	0.398824	-0.714035	0.475206	0.710245	Gata2	FALSE
ENSMUSG00000015083	21010.8	-0.651448	0.279985	-2.32673	0.0199799	0.0945235	C8g	FALSE
ENSMUSG00000015085	168.312	1.56821	0.359299	4.36463	1.27338e-05	0.000386916	Entpd2	TRUE
ENSMUSG00000015087	1017.44	-0.346951	0.228242	-1.5201	0.128485	0.329603	Rabl6	FALSE
ENSMUSG00000015090	91.2205	-0.160662	0.826262	-0.194444	0.845828	0.932393	Ptgds	FALSE
ENSMUSG00000015092	7184.9	0.165772	0.192441	0.861418	0.389008	0.639795	Edf1	FALSE
ENSMUSG00000015093	7.45894	-1.24037	0.608135	-2.03963	0.0413872	0.157768	Clic3	FALSE
ENSMUSG00000015094	719.025	2.20751	0.508871	4.33806	1.43744e-05	0.000422548	Npdc1	TRUE
ENSMUSG00000015095	1050.69	-0.244035	0.1306	-1.86857	0.0616828	0.207626	Fbxw5	FALSE
ENSMUSG00000015112	4921.6	-0.9141	0.26997	-3.38593	0.000709367	0.00826837	Slc25a13	FALSE
ENSMUSG00000015120	759.769	0.155016	0.127828	1.2127	0.225246	0.463872	Ube2i	FALSE
ENSMUSG00000015126	476.25	0.201944	0.148511	1.3598	0.173894	0.395709	Tsr3	FALSE
ENSMUSG00000015127	33.9497	-0.305093	0.365138	-0.835553	0.403406	0.653316	Unkl	FALSE
ENSMUSG00000015133	564.476	0.595388	0.210459	2.829	0.00466937	0.0335185	Lrrk1	FALSE
ENSMUSG00000015134	10.6065	-1.93428	0.568293	-3.40366	0.000664887	0.00786302	Aldh1a3	TRUE
ENSMUSG00000015143	713.39	0.460856	0.143376	3.21431	0.00130758	0.01312	Actn1	FALSE
ENSMUSG00000015149	1546.27	0.29536	0.118604	2.4903	0.0127635	0.0693345	Sirt2	FALSE
ENSMUSG00000015165	3070.49	0.276605	0.139037	1.98943	0.0466535	0.170852	Hnrnpl	FALSE
ENSMUSG00000015176	837.725	-0.11257	0.199359	-0.564661	0.572305	0.781997	Nolc1	FALSE
ENSMUSG00000015189	451.125	-0.515195	0.249789	-2.06252	0.0391587	0.152212	Casd1	FALSE
ENSMUSG00000015202	199.411	0.0442449	0.233356	0.189603	0.84962	0.934429	Cnksr3	FALSE
ENSMUSG00000015214	576.412	0.0812288	0.16108	0.504277	0.614067	0.807116	Mtmr1	FALSE
ENSMUSG00000015217	199.701	0.281579	0.17902	1.57289	0.115743	0.308394	Hmgb3	FALSE
ENSMUSG00000015222	18.896	-0.857505	0.385582	-2.22392	0.0261536	0.114538	Map2	FALSE
ENSMUSG00000015224	254.318	-0.0743565	0.572453	-0.129891	0.896653	0.956376	Cyp2j9	FALSE
ENSMUSG00000015242	0.370465	-1.44685	3.1419	-0.460502	0.645156	NA	Nipsnap3a	NA
ENSMUSG00000015243	3149.73	-0.0822815	0.210571	-0.390754	0.695979	0.856216	Abca1	FALSE
ENSMUSG00000015247	1731.6	-0.089682	0.251678	-0.356337	0.721588	0.871404	Nipsnap3b	FALSE
ENSMUSG00000015289	538.544	-0.0653464	0.126101	-0.518207	0.604314	0.801344	Lage3	FALSE
ENSMUSG00000015290	1446.4	0.103555	0.141579	0.731428	0.464518	0.701797	Ubl4a	FALSE
ENSMUSG00000015291	1413.56	0.261821	0.123119	2.12657	0.0334557	0.136114	Gdi1	FALSE
ENSMUSG00000015305	644.784	-0.42579	0.211063	-2.01736	0.0436576	0.163533	Sash1	FALSE
ENSMUSG00000015312	144.713	1.27321	0.532223	2.39225	0.0167454	0.084066	Gadd45b	FALSE
ENSMUSG00000015314	14.6924	-0.540407	0.469402	-1.15127	0.249622	0.493348	Slamf6	FALSE
ENSMUSG00000015316	6.11261	-1.62081	0.847619	-1.91219	0.0558522	0.193392	Slamf1	FALSE
ENSMUSG00000015335	599.229	0.321812	0.161742	1.98966	0.0466287	0.170852	Zdhhc12	FALSE
ENSMUSG00000015337	785.695	-0.520029	0.200589	-2.59251	0.00952796	0.0566359	Endog	FALSE
ENSMUSG00000015340	361.241	-0.111586	0.361491	-0.308683	0.757563	0.89122	Cybb	FALSE
ENSMUSG00000015341	922.402	-0.188013	0.162228	-1.15894	0.246479	0.489964	Golga7	FALSE
ENSMUSG00000015342	96.348	0.154603	0.272914	0.566489	0.571061	0.781057	Xk	FALSE
ENSMUSG00000015354	60.4566	-1.6567	0.400209	-4.1396	3.47912e-05	0.00083414	Pcolce2	TRUE
ENSMUSG00000015355	59.5451	0.104933	0.358113	0.293017	0.769509	0.896974	Cd48	FALSE
ENSMUSG00000015357	2110.31	-0.669116	0.281396	-2.37785	0.0174141	0.0860531	Clpx	FALSE
ENSMUSG00000015363	3199.64	-0.184833	0.151417	-1.22069	0.222204	0.460311	Trabd	FALSE
ENSMUSG00000015365	0	NA	NA	NA	NA	NA	Mov10l1	NA
ENSMUSG00000015377	284.745	-0.0552965	0.314397	-0.175881	0.860387	0.940096	Dennd6b	FALSE
ENSMUSG00000015396	48.0891	1.1456	0.357933	3.20059	0.00137145	0.0135917	Cd83	TRUE
ENSMUSG00000015401	2.85583	-0.164452	0.828449	-0.198506	0.842649	0.930682	Cltrn	FALSE
ENSMUSG00000015405	8.64799	-0.98246	0.554318	-1.77238	0.0763319	0.23859	Ace2	FALSE
ENSMUSG00000015437	14.6049	0.90276	0.679152	1.32925	0.183767	0.410304	Gzmb	FALSE
ENSMUSG00000015441	0.440021	2.92448	3.23836	0.903073	0.366487	NA	Gzmf	NA
ENSMUSG00000015443	0	NA	NA	NA	NA	NA	Gzmn	NA
ENSMUSG00000015451	1452.86	-2.61515	0.690641	-3.78655	0.00015275	0.00254878	C4a	TRUE
ENSMUSG00000015452	12.5803	1.809	0.656051	2.75741	0.00582608	0.0395102	Ager	TRUE
ENSMUSG00000015461	525.126	0.299268	0.179491	1.66731	0.0954518	0.274093	Atf6b	FALSE
ENSMUSG00000015467	16.2643	0.093094	0.506586	0.183767	0.854196	0.936769	Egfl8	FALSE
ENSMUSG00000015468	279.357	0.196201	0.410716	0.477705	0.63286	0.816995	Notch4	FALSE
ENSMUSG00000015474	764.419	0.223261	0.152538	1.46364	0.143292	0.352469	Ppt2	FALSE
ENSMUSG00000015476	11.5727	-0.961469	0.54489	-1.76452	0.0776447	0.240958	Prrt1	FALSE
ENSMUSG00000015478	579.151	-0.0894624	0.243293	-0.367715	0.713086	0.867185	Rnf5	FALSE
ENSMUSG00000015484	0.176437	1.65767	3.27221	0.50659	0.612442	NA	Fam163a	NA
ENSMUSG00000015488	1601.17	-0.12139	0.112459	-1.07941	0.280405	0.530319	Cacfd1	FALSE
ENSMUSG00000015501	184.94	-0.0280473	0.198533	-0.141273	0.887654	0.952437	Hivep2	FALSE
ENSMUSG00000015519	0	NA	NA	NA	NA	NA	2310057J18Rik	NA
ENSMUSG00000015522	788.399	-0.323146	0.136771	-2.36268	0.0181431	0.0886771	Arnt	FALSE
ENSMUSG00000015533	27.9041	2.07901	0.699576	2.97181	0.00296051	0.0241374	Itga2	TRUE
ENSMUSG00000015536	3302.48	-0.105095	0.118319	-0.888236	0.374414	0.625945	Mocs2	FALSE
ENSMUSG00000015542	1320.28	-0.209752	0.241696	-0.867833	0.385486	0.636164	Nat9	FALSE
ENSMUSG00000015568	3615.01	1.8927	0.449903	4.20691	2.5889e-05	0.000668729	Lpl	TRUE
ENSMUSG00000015575	1251.08	0.254168	0.136333	1.86432	0.0622771	0.208975	Atp6v0e	FALSE
ENSMUSG00000015579	0.0859897	-0.748595	3.30361	-0.226599	0.820735	NA	Nkx2-5	FALSE
ENSMUSG00000015597	462.961	-0.535082	0.163717	-3.26834	0.00108182	0.0113385	Zfp318	FALSE
ENSMUSG00000015599	112.371	-0.599052	0.433718	-1.3812	0.167217	0.386295	Ttbk1	FALSE
ENSMUSG00000015605	319.932	0.292812	0.164071	1.78467	0.0743147	0.234483	Srf	FALSE
ENSMUSG00000015619	5.88186	-0.136718	0.698722	-0.195669	0.844869	0.931766	Gata3	FALSE
ENSMUSG00000015627	6.39759	-2.20387	0.878671	-2.50818	0.0121355	0.0667894	Gata5	FALSE
ENSMUSG00000015647	198.672	2.84593	0.541819	5.25255	1.50007e-07	1.19666e-05	Lama5	TRUE
ENSMUSG00000015652	4.06406	-1.99593	0.808538	-2.46857	0.0135653	0.0724511	Steap1	FALSE
ENSMUSG00000015653	115.411	-1.7893	0.481273	-3.71785	0.000200927	0.00315667	Steap2	TRUE
ENSMUSG00000015656	10874.9	0.177911	0.214136	0.830829	0.40607	0.655558	Hspa8	FALSE
ENSMUSG00000015659	72.7489	0.0514638	0.25007	0.205797	0.836949	0.928363	Serac1	FALSE
ENSMUSG00000015665	0.115614	0.0757929	3.30361	0.0229425	0.981696	NA	Awat1	FALSE
ENSMUSG00000015668	615.628	0.394681	0.134774	2.92847	0.00340632	0.0266925	Pdzd11	FALSE
ENSMUSG00000015671	2461.03	0.227077	0.144398	1.57257	0.115818	0.308503	Psma2	FALSE
ENSMUSG00000015672	586.744	-0.0600435	0.143658	-0.417962	0.675975	0.843792	Mrpl32	FALSE
ENSMUSG00000015697	515.545	-0.00152496	0.160465	-0.00950341	0.992417	0.997372	Setdb1	FALSE
ENSMUSG00000015702	94.2588	1.33468	0.443771	3.00758	0.00263337	0.0221171	Anxa9	TRUE
ENSMUSG00000015709	78.7808	6.47206	0.966639	6.69542	2.15051e-11	1.1155e-08	Arnt2	TRUE
ENSMUSG00000015711	376.324	0.748407	0.212325	3.52482	0.000423765	0.00555835	Prune1	FALSE
ENSMUSG00000015714	8858.15	-0.107721	0.148825	-0.723805	0.469186	0.705779	Cers2	FALSE
ENSMUSG00000015721	0	NA	NA	NA	NA	NA	Nlrp5	NA
ENSMUSG00000015733	1572.64	-0.217355	0.223232	-0.973675	0.330218	0.582402	Capza2	FALSE
ENSMUSG00000015745	323.651	0.25787	0.264676	0.974283	0.329916	0.582071	Plekho1	FALSE
ENSMUSG00000015747	188.169	-0.120306	0.131618	-0.914053	0.360689	0.612068	Vps45	FALSE
ENSMUSG00000015748	302.703	0.241852	0.220588	1.0964	0.272904	0.522037	Prpf3	FALSE
ENSMUSG00000015749	508.36	-0.105478	0.160014	-0.659181	0.50978	0.736892	Anp32e	FALSE
ENSMUSG00000015750	427.063	-0.481236	0.276552	-1.74013	0.0818364	0.249099	Aph1a	FALSE
ENSMUSG00000015755	1642.89	-0.106786	0.173992	-0.613741	0.539386	0.760409	Tab2	FALSE
ENSMUSG00000015757	511.198	-0.180433	0.132742	-1.35927	0.174061	0.395946	Ppil4	FALSE
ENSMUSG00000015759	1459.47	-0.316316	0.245489	-1.28851	0.197568	0.428462	Cnih1	FALSE
ENSMUSG00000015766	102.365	-0.676038	0.445831	-1.51636	0.12943	0.330768	Eps8	FALSE
ENSMUSG00000015776	935.309	-0.100676	0.127307	-0.790816	0.429051	0.675567	Med22	FALSE
ENSMUSG00000015787	0	NA	NA	NA	NA	NA	Abo	NA
ENSMUSG00000015790	1066.82	-0.40756	0.145832	-2.79472	0.0051945	0.0363406	Surf1	FALSE
ENSMUSG00000015804	728.524	-0.0383799	0.186337	-0.20597	0.836814	0.928304	Med28	FALSE
ENSMUSG00000015806	7914.39	-0.904311	0.283226	-3.1929	0.00140854	0.0138619	Qdpr	FALSE
ENSMUSG00000015812	4.99707	-0.107237	0.750933	-0.142805	0.886444	0.952029	Gnrh1	FALSE
ENSMUSG00000015829	0.60964	0.348751	2.27598	0.153232	0.878216	NA	Tnr	FALSE
ENSMUSG00000015837	11956.8	0.124253	0.276732	0.449001	0.653431	0.829409	Sqstm1	FALSE
ENSMUSG00000015839	1607.97	0.435363	0.221239	1.96784	0.0490865	0.176742	Nfe2l2	FALSE
ENSMUSG00000015843	173.738	-0.750583	0.352611	-2.12864	0.0332837	0.135634	Rxrg	FALSE
ENSMUSG00000015846	11838.7	-0.48071	0.168584	-2.85146	0.00435191	0.0318679	Rxra	FALSE
ENSMUSG00000015850	319.078	1.06176	0.537386	1.97578	0.0481792	0.174623	Adamtsl4	FALSE
ENSMUSG00000015852	2.88087	0.648687	0.942546	0.688229	0.491309	0.721908	Fcrl2	FALSE
ENSMUSG00000015854	2890.12	-1.93181	0.48751	-3.96261	7.41355e-05	0.00149303	Cd5l	TRUE
ENSMUSG00000015869	2099.31	-0.0868357	0.148011	-0.586684	0.557416	0.773545	Prpsap1	FALSE
ENSMUSG00000015879	10.499	0.856186	0.383864	2.23044	0.025718	0.113113	Fam184b	FALSE
ENSMUSG00000015880	12.9564	2.76511	0.530048	5.21671	1.82127e-07	1.42768e-05	Ncapg	TRUE
ENSMUSG00000015882	172.403	0.291274	0.281277	1.03554	0.300415	0.551756	Lcorl	FALSE
ENSMUSG00000015889	663.742	0.46983	0.14361	3.27157	0.00106951	0.011246	Lta4h	FALSE
ENSMUSG00000015890	4105.89	-0.419153	0.366427	-1.14389	0.252669	0.496929	Amdhd1	FALSE
ENSMUSG00000015932	3154.08	0.056131	0.227056	0.247212	0.804744	0.913787	Dstn	FALSE
ENSMUSG00000015937	1845.48	0.0301313	0.137424	0.219258	0.826449	0.923687	Macroh2a1	FALSE
ENSMUSG00000015942	183.898	0.0989499	0.248656	0.397939	0.690675	0.852838	Gtf2ird2	FALSE
ENSMUSG00000015943	953.348	-0.0651825	0.208719	-0.312297	0.754815	0.889575	Bola1	FALSE
ENSMUSG00000015944	148.825	0.689198	0.285955	2.41016	0.0159455	0.0810598	Castor2	FALSE
ENSMUSG00000015947	113.008	0.0362541	0.390789	0.0927716	0.926085	0.968487	Fcgr1	FALSE
ENSMUSG00000015950	126.015	-0.724463	0.374323	-1.93539	0.052942	0.1862	Ncf1	FALSE
ENSMUSG00000015957	2.97656	0.363723	1.12616	0.322977	0.746713	0.885281	Wnt11	FALSE
ENSMUSG00000015961	1304.33	0.601605	0.179017	3.3606	0.000777726	0.00881866	Adss2	FALSE
ENSMUSG00000015962	3.11739	3.34094	1.12724	2.96382	0.00303843	0.0246038	Spmip3	TRUE
ENSMUSG00000015966	408.151	0.330516	0.250779	1.31796	0.187518	0.415878	Il17rb	FALSE
ENSMUSG00000015968	103.242	-0.71212	0.238122	-2.99057	0.00278458	0.0230781	Cacna1d	FALSE
ENSMUSG00000015970	2121.92	-0.477737	0.296496	-1.61128	0.107119	0.294412	Chdh	FALSE
ENSMUSG00000015971	993.714	0.173578	0.115596	1.50159	0.133202	0.337013	Actr8	FALSE
ENSMUSG00000015980	18.6412	0.722423	0.369779	1.95366	0.0507412	0.181005	Lrrc27	FALSE
ENSMUSG00000015981	8.76814	0.115266	0.464467	0.248169	0.804004	0.913483	Stk32c	FALSE
ENSMUSG00000015994	969.72	-0.283977	0.109793	-2.58647	0.00969651	0.0572651	Fnta	FALSE
ENSMUSG00000016018	280.91	-0.307424	0.232883	-1.32008	0.186808	0.414893	Mtrex	FALSE
ENSMUSG00000016024	4604.33	-1.30619	0.37871	-3.44905	0.000562555	0.00689481	Lbp	TRUE
ENSMUSG00000016028	633.324	-0.20489	0.464813	-0.440801	0.659357	0.833075	Celsr1	FALSE
ENSMUSG00000016087	79.9465	0.265005	0.265699	0.997386	0.318577	0.571626	Fli1	FALSE
ENSMUSG00000016128	492.9	0.536565	0.265313	2.02239	0.0431364	0.162254	Stard13	FALSE
ENSMUSG00000016150	0.264262	-0.68145	3.28473	-0.20746	0.835651	NA	Tenm1	FALSE
ENSMUSG00000016179	0.158919	0.749365	3.29149	0.227668	0.819905	NA	Camk1g	FALSE
ENSMUSG00000016181	246.159	-0.031285	0.187437	-0.166909	0.867442	0.943595	Utp25	FALSE
ENSMUSG00000016194	22951.2	-0.573277	0.312918	-1.83203	0.0669465	0.219041	Hsd11b1	FALSE
ENSMUSG00000016200	0.61905	-0.659384	1.82117	-0.362066	0.717303	NA	Syt14	FALSE
ENSMUSG00000016206	92.3699	0.445328	0.234202	1.90147	0.05724	0.196839	H2-M3	FALSE
ENSMUSG00000016239	31.9733	-1.56239	0.523152	-2.9865	0.00282188	0.0232846	Lonrf3	TRUE
ENSMUSG00000016252	10613.8	-0.406166	0.246913	-1.64498	0.0999749	0.281853	Atp5f1e	FALSE
ENSMUSG00000016253	901.942	0.0532122	0.106261	0.500766	0.616536	0.808721	Nelfcd	FALSE
ENSMUSG00000016255	3.58765	-0.740735	0.986069	-0.7512	0.452532	0.693915	Tubb1	FALSE
ENSMUSG00000016256	10301.8	0.229039	0.214103	1.06976	0.284728	0.535522	Ctsz	FALSE
ENSMUSG00000016257	948.88	-0.0176126	0.146864	-0.119924	0.904543	0.959452	Prelid3b	FALSE
ENSMUSG00000016262	10.4272	0.135493	0.647295	0.209322	0.834197	0.926762	Sertad4	FALSE
ENSMUSG00000016283	24.9601	3.1652	0.507433	6.23768	4.44106e-10	1.20797e-07	H2-M2	TRUE
ENSMUSG00000016308	828.944	0.00396522	0.160288	0.0247381	0.980264	0.992441	Ube2a	FALSE
ENSMUSG00000016319	8499.84	0.0240599	0.205189	0.117258	0.906656	0.960232	Slc25a5	FALSE
ENSMUSG00000016327	0.767149	-0.517217	2.07121	-0.249717	0.802806	NA	Atp1b4	FALSE
ENSMUSG00000016344	738.418	0.314889	0.148511	2.12031	0.0339801	0.137562	Ppdpf	FALSE
ENSMUSG00000016346	0.326169	1.79855	2.68797	0.669112	0.503424	NA	Kcnq2	NA
ENSMUSG00000016349	24.2706	-4.35646	2.62696	-1.65836	0.0972444	0.277196	Eef1a2	FALSE
ENSMUSG00000016356	81.4603	-1.02263	0.475192	-2.15204	0.0313945	0.130665	Col20a1	FALSE
ENSMUSG00000016382	1527.26	-0.100752	0.266951	-0.377418	0.705863	0.863062	Pls3	FALSE
ENSMUSG00000016386	40.7537	-1.25978	0.577718	-2.18061	0.0292122	0.123895	Mpped2	FALSE
ENSMUSG00000016409	284.354	-0.0214322	0.139323	-0.153831	0.877743	0.947405	Nkap	FALSE
ENSMUSG00000016427	3362.63	-0.294706	0.228928	-1.28733	0.197978	0.429001	Ndufa1	FALSE
ENSMUSG00000016458	6.7507	-2.18745	0.939024	-2.32949	0.0198332	0.0940284	Wt1	FALSE
ENSMUSG00000016477	179.76	0.497107	0.23904	2.0796	0.0375623	0.147865	E2f3	FALSE
ENSMUSG00000016481	1189.25	0.140889	0.149517	0.942294	0.346042	0.597998	Cr1l	FALSE
ENSMUSG00000016487	673.522	0.905652	0.281217	3.22048	0.00127977	0.0129098	Ppfibp1	FALSE
ENSMUSG00000016493	22.1014	-0.0225634	0.352468	-0.0640154	0.948958	0.979297	Cd46	FALSE
ENSMUSG00000016494	95.1192	1.44942	0.495905	2.92278	0.00346918	0.0270817	Cd34	TRUE
ENSMUSG00000016495	241.983	0.404661	0.34687	1.1666	0.24337	0.486268	Plgrkt	FALSE
ENSMUSG00000016496	92.428	1.00793	0.476373	2.11584	0.0343585	0.138572	Cd274	FALSE
ENSMUSG00000016498	0.987584	0.999578	1.5743	0.634933	0.525472	NA	Pdcd1lg2	FALSE
ENSMUSG00000016503	105.002	0.173696	0.267653	0.648961	0.516364	0.742795	Gtf3a	FALSE
ENSMUSG00000016510	551.978	-0.00724929	0.179635	-0.0403556	0.96781	0.987445	Mtif3	FALSE
ENSMUSG00000016520	287.726	0.0952068	0.234612	0.405806	0.684885	0.849933	Lnx2	FALSE
ENSMUSG00000016524	0.0543781	0.415246	3.30361	0.125695	0.899974	NA	Il19	FALSE
ENSMUSG00000016526	85.5725	2.36736	0.557276	4.24809	2.15603e-05	0.000582928	Dyrk3	TRUE
ENSMUSG00000016528	2042.89	0.273898	0.170512	1.60633	0.108201	0.295872	Mapkapk2	FALSE
ENSMUSG00000016529	1.90682	-0.214947	1.32408	-0.162336	0.871041	0.945298	Il10	FALSE
ENSMUSG00000016534	11391.3	-0.659329	0.302514	-2.1795	0.0292943	0.124104	Lamp2	FALSE
ENSMUSG00000016541	1521.62	0.269618	0.223777	1.20486	0.228259	0.467119	Atxn10	FALSE
ENSMUSG00000016552	13.2715	1.30216	0.602699	2.16054	0.0307308	0.128644	Foxred2	FALSE
ENSMUSG00000016554	1675.55	0.126134	0.143736	0.877539	0.380194	0.631586	Eif3d	FALSE
ENSMUSG00000016559	4027.19	0.106037	0.163359	0.6491	0.516274	0.74276	H3f3b	FALSE
ENSMUSG00000016619	908.527	-0.0243047	0.12688	-0.191557	0.84809	0.93361	Nup50	FALSE
ENSMUSG00000016624	11.0011	-0.459978	0.572169	-0.803919	0.421444	0.669894	Phf21b	FALSE
ENSMUSG00000016626	0.059713	0.415246	3.30361	0.125695	0.899974	NA	Nlrp14	FALSE
ENSMUSG00000016637	318.252	-0.043552	0.177991	-0.244687	0.806699	0.914272	Ift27	FALSE
ENSMUSG00000016664	1601.86	0.704365	0.200098	3.52011	0.000431376	0.00563525	Pacsin2	FALSE
ENSMUSG00000016756	2813.52	-0.826172	0.387136	-2.13406	0.0328379	0.134432	Cmah	FALSE
ENSMUSG00000016757	400.788	0.373437	0.132021	2.82861	0.00467503	0.0335401	Ttll12	FALSE
ENSMUSG00000016758	206.422	-0.934037	0.435317	-2.14565	0.0319009	0.132019	Bik	FALSE
ENSMUSG00000016763	12.5384	0.635386	0.526579	1.20663	0.227575	0.466251	Scube1	FALSE
ENSMUSG00000016831	516.014	-0.12391	0.140898	-0.879432	0.379167	0.630762	Tox4	FALSE
ENSMUSG00000016833	578.073	-0.551033	0.236151	-2.3334	0.0196272	0.0935017	Mrps18c	FALSE
ENSMUSG00000016918	21.5399	-1.05923	0.467526	-2.26562	0.0234749	0.106292	Sulf1	FALSE
ENSMUSG00000016921	2648.54	0.298293	0.207246	1.43932	0.150061	0.362678	Srsf6	FALSE
ENSMUSG00000016933	916.244	-0.513746	0.171671	-2.99262	0.00276595	0.022964	Plcg1	FALSE
ENSMUSG00000016940	765.764	-0.24432	0.158885	-1.53771	0.124119	0.322118	Kctd2	FALSE
ENSMUSG00000016942	13926.4	-0.498463	0.117395	-4.24603	2.17591e-05	0.000586199	Tmprss6	FALSE
ENSMUSG00000016946	147.603	0.342894	0.179573	1.9095	0.0561974	0.194349	Kctd5	FALSE
ENSMUSG00000016982	0	NA	NA	NA	NA	NA	Pom121l2	NA
ENSMUSG00000016984	90.3208	-0.408336	0.291203	-1.40224	0.160843	0.377935	Etaa1	FALSE
ENSMUSG00000016995	2.05105	0.757231	0.940591	0.805059	0.420786	0.669131	Matn4	FALSE
ENSMUSG00000016998	0.156702	1.51409	3.2771	0.462022	0.644065	NA	Svs4	NA
ENSMUSG00000017000	0	NA	NA	NA	NA	NA	Svs6	NA
ENSMUSG00000017002	1308.4	3.23121	0.825402	3.91471	9.05117e-05	0.00173022	Slpi	TRUE
ENSMUSG00000017003	0.0242474	0.00305165	3.30361	0.000923733	0.999263	NA	Svs3a	FALSE
ENSMUSG00000017004	0.0484947	0.415246	3.30361	0.125695	0.899974	NA	Svs5	FALSE
ENSMUSG00000017007	0.227844	-1.43282	3.30119	-0.434032	0.664265	NA	Rbpjl	NA
ENSMUSG00000017009	16220.8	-0.231818	0.199364	-1.16279	0.244914	0.488314	Sdc4	FALSE
ENSMUSG00000017049	0.059713	0.415246	3.30361	0.125695	0.899974	NA	Ccdc70	FALSE
ENSMUSG00000017057	1288.94	-0.892248	0.333456	-2.67576	0.00745598	0.0473891	Il13ra1	FALSE
ENSMUSG00000017064	0	NA	NA	NA	NA	NA	Prl5a1	NA
ENSMUSG00000017119	4689.79	0.127326	0.122244	1.04157	0.297612	0.549063	Nbr1	FALSE
ENSMUSG00000017132	1204.15	-0.236278	0.166314	-1.42068	0.15541	0.369982	Cyth1	FALSE
ENSMUSG00000017144	456.429	0.543072	0.18383	2.95421	0.00313471	0.0251638	Rnd3	FALSE
ENSMUSG00000017146	105.938	-0.423422	0.338922	-1.24932	0.211548	0.446639	Brca1	FALSE
ENSMUSG00000017165	0.0253557	-0.578869	3.30361	-0.175223	0.860904	NA	Gast	FALSE
ENSMUSG00000017167	282.967	1.64802	0.558463	2.95099	0.00316757	0.0253675	Cntnap1	TRUE
ENSMUSG00000017176	165.548	1.16848	0.2501	4.67207	2.98179e-06	0.000129955	Nt5c3b	TRUE
ENSMUSG00000017188	1938.06	-0.0822106	0.146022	-0.563	0.573435	0.782365	Coa3	FALSE
ENSMUSG00000017195	3.54023	-0.300403	0.782035	-0.38413	0.700882	0.859897	Zpbp2	FALSE
ENSMUSG00000017204	0.273007	-0.62201	3.30103	-0.188429	0.85054	NA	Gsdma	FALSE
ENSMUSG00000017210	490.308	0.510424	0.176761	2.88765	0.00388137	0.0292824	Med24	FALSE
ENSMUSG00000017211	0	NA	NA	NA	NA	NA	Gsdma2	NA
ENSMUSG00000017221	2974.3	-0.0990479	0.121621	-0.8144	0.415416	0.663678	Psmd3	FALSE
ENSMUSG00000017264	627.908	0.508863	0.164283	3.09748	0.00195172	0.0176814	Exosc10	FALSE
ENSMUSG00000017286	996.291	-0.293416	0.202465	-1.44922	0.147277	0.358481	Glod4	FALSE
ENSMUSG00000017288	861.709	0.197584	0.122872	1.60805	0.107825	0.295167	Vps53	FALSE
ENSMUSG00000017291	919.659	0.0579556	0.139631	0.415062	0.678096	0.845271	Taok1	FALSE
ENSMUSG00000017299	334.552	0.689816	0.154549	4.46341	8.06663e-06	0.000273032	Dnttip1	FALSE
ENSMUSG00000017300	5.66297	-5.77716	3.2704	-1.7665	0.0773119	0.240512	Tnnc2	FALSE
ENSMUSG00000017307	336.588	-0.379763	0.159337	-2.38339	0.017154	0.0852639	Acot8	FALSE
ENSMUSG00000017309	362.118	-0.669381	0.296709	-2.25602	0.0240694	0.108224	Cd300lg	FALSE
ENSMUSG00000017310	0	NA	NA	NA	NA	NA	Spint4	NA
ENSMUSG00000017311	0.0616674	-0.748595	3.30361	-0.226599	0.820735	NA	Pyy	FALSE
ENSMUSG00000017314	20.1037	0.140006	0.402305	0.348009	0.727834	0.874553	Mpp2	FALSE
ENSMUSG00000017316	0	NA	NA	NA	NA	NA	Ppy	NA
ENSMUSG00000017344	100745	-0.0983031	0.201232	-0.488505	0.625192	0.813037	Vtn	FALSE
ENSMUSG00000017376	464.374	1.20249	0.375875	3.19919	0.00137815	0.013623	Nlk	TRUE
ENSMUSG00000017386	1335.86	0.40869	0.142378	2.87045	0.00409886	0.0304796	Traf4	FALSE
ENSMUSG00000017390	581.527	0.647689	0.201115	3.22048	0.00127974	0.0129098	Aldoc	FALSE
ENSMUSG00000017400	15.7298	-1.92412	0.540657	-3.55885	0.000372486	0.00506364	Stac2	TRUE
ENSMUSG00000017404	6825.01	0.570687	0.208724	2.73416	0.00625388	0.0415869	Rpl19	FALSE
ENSMUSG00000017405	239.959	0.927301	0.30325	3.05787	0.00222915	0.0195514	Nek8	FALSE
ENSMUSG00000017412	12.3006	-0.381993	0.365579	-1.0449	0.29607	0.54728	Cacnb4	FALSE
ENSMUSG00000017417	29.4908	-0.941281	0.28733	-3.27596	0.00105304	0.011109	Plxdc1	FALSE
ENSMUSG00000017418	686.85	-0.268541	0.168856	-1.59035	0.111755	0.30182	Arl5b	FALSE
ENSMUSG00000017421	1466.39	0.193347	0.140149	1.37958	0.167715	0.386912	Zfp207	FALSE
ENSMUSG00000017428	2107.7	-0.0474259	0.158935	-0.298397	0.7654	0.895088	Psmd11	FALSE
ENSMUSG00000017446	83.7226	-1.18233	0.339437	-3.48322	0.000495422	0.00628704	C1qtnf1	TRUE
ENSMUSG00000017453	8400.15	-0.386424	0.224047	-1.72475	0.0845731	0.254475	Pipox	FALSE
ENSMUSG00000017466	437.46	-0.97504	0.238855	-4.08215	4.46212e-05	0.00101243	Timp2	FALSE
ENSMUSG00000017478	1085.43	-0.110759	0.125389	-0.883325	0.377061	0.628677	Zc3h18	FALSE
ENSMUSG00000017485	787.52	0.49258	0.194969	2.52646	0.011522	0.0643974	Top2b	FALSE
ENSMUSG00000017491	21.6093	-1.30283	0.521969	-2.49599	0.0125608	0.0685619	Rarb	FALSE
ENSMUSG00000017493	60163.5	-0.327326	0.139014	-2.35462	0.0185416	0.0899627	Igfbp4	FALSE
ENSMUSG00000017499	19.83	1.30309	0.448583	2.90491	0.00367354	0.0281022	Cdc6	TRUE
ENSMUSG00000017548	590.971	0.198163	0.191941	1.03242	0.301877	0.553314	Suz12	FALSE
ENSMUSG00000017550	34.5237	0.201494	0.279843	0.720026	0.471509	0.707435	Atad5	FALSE
ENSMUSG00000017561	241.061	0.348713	0.1218	2.863	0.00419657	0.0310222	Crlf3	FALSE
ENSMUSG00000017588	0	NA	NA	NA	NA	NA	Krt27	NA
ENSMUSG00000017607	14.0578	-0.125856	0.333626	-0.377238	0.705996	0.863131	Tns4	FALSE
ENSMUSG00000017615	1001.15	0.24784	0.157975	1.56885	0.116682	0.309879	Tnfaip1	FALSE
ENSMUSG00000017631	195.438	0.867977	0.285737	3.03768	0.00238407	0.020543	Abr	FALSE
ENSMUSG00000017639	288.643	-0.0453221	0.361389	-0.125411	0.900198	0.957677	Rab11fip4	FALSE
ENSMUSG00000017652	60.3887	2.33239	0.576189	4.04797	5.16639e-05	0.00114138	Cd40	TRUE
ENSMUSG00000017664	1033.66	0.0422009	0.14827	0.284623	0.775933	0.900154	Slc35c2	FALSE
ENSMUSG00000017667	58.0587	0.30791	0.35326	0.871624	0.383413	0.63438	Zfp334	FALSE
ENSMUSG00000017670	339.382	0.900854	0.215504	4.18023	2.91214e-05	0.000729363	Elmo2	FALSE
ENSMUSG00000017677	538.548	-0.314637	0.462897	-0.679712	0.496687	0.726189	Wsb1	FALSE
ENSMUSG00000017679	434.626	-0.0657682	0.199899	-0.329007	0.742151	0.882528	Ttpal	FALSE
ENSMUSG00000017686	887.295	-0.145718	0.103352	-1.40992	0.158564	0.374803	Rhot1	FALSE
ENSMUSG00000017688	10.4991	1.44337	1.00499	1.4362	0.150946	0.363977	Hnf4g	FALSE
ENSMUSG00000017692	4.59745	-1.58006	0.709475	-2.22709	0.0259416	0.11383	Rhbdl3	FALSE
ENSMUSG00000017697	62.4788	-0.694667	0.21651	-3.20847	0.00133442	0.01333	Ada	FALSE
ENSMUSG00000017707	6681.51	-0.508427	0.279224	-1.82086	0.0686284	0.222193	Serinc3	FALSE
ENSMUSG00000017713	339.89	-0.0964964	0.255376	-0.377859	0.705535	0.862988	Tha1	FALSE
ENSMUSG00000017715	466.795	0.531805	0.188884	2.81551	0.00486995	0.0345844	Pgs1	FALSE
ENSMUSG00000017716	88.6053	1.76134	0.379381	4.64266	3.43953e-06	0.000143798	Birc5	TRUE
ENSMUSG00000017718	757.811	-1.2345	0.312326	-3.9526	7.73051e-05	0.0015363	Afmid	TRUE
ENSMUSG00000017720	0.215743	-0.429794	3.0044	-0.143055	0.886247	NA	Trp53tg5	FALSE
ENSMUSG00000017721	1191.68	-0.353226	0.220949	-1.59868	0.109892	0.298736	Pigt	FALSE
ENSMUSG00000017723	545.13	-0.790677	0.528218	-1.49688	0.134425	0.33878	Wfdc2	FALSE
ENSMUSG00000017724	20.7549	1.18178	0.52558	2.24852	0.0245431	0.109481	Etv4	FALSE
ENSMUSG00000017733	0	NA	NA	NA	NA	NA	Eppin	NA
ENSMUSG00000017734	30.9369	1.01526	0.273076	3.71786	0.000200921	0.00315667	Dbndd2	TRUE
ENSMUSG00000017737	10.5601	-1.16813	0.481735	-2.42484	0.0153151	0.0788805	Mmp9	FALSE
ENSMUSG00000017740	43.103	-0.644643	0.351797	-1.83243	0.0668878	0.218913	Slc12a5	FALSE
ENSMUSG00000017747	659.548	0.347058	0.162271	2.13876	0.0324551	0.133524	Ghdc	FALSE
ENSMUSG00000017754	1142.44	0.149508	0.434612	0.344004	0.730843	0.876758	Pltp	FALSE
ENSMUSG00000017756	2469.91	-0.67104	0.237614	-2.82407	0.00474176	0.0338873	Slc12a7	FALSE
ENSMUSG00000017760	6254.18	0.294547	0.139769	2.10739	0.0350836	0.140833	Ctsa	FALSE
ENSMUSG00000017764	78.1609	0.0564753	0.174327	0.323962	0.745967	0.884689	Zswim1	FALSE
ENSMUSG00000017765	773.994	0.564173	0.211791	2.66382	0.00772591	0.0486663	Slc12a4	FALSE
ENSMUSG00000017767	1.90208	-1.00368	1.07752	-0.931471	0.35161	0.602867	Spata25	FALSE
ENSMUSG00000017774	1286.02	0.283799	0.309392	0.91728	0.358996	0.610385	Myo1c	FALSE
ENSMUSG00000017776	1565.89	-0.0381038	0.207451	-0.183676	0.854268	0.936774	Crk	FALSE
ENSMUSG00000017778	2639.16	-0.189958	0.233403	-0.81386	0.415725	0.664031	Cox7c	FALSE
ENSMUSG00000017781	1688.66	0.120234	0.0932243	1.28973	0.197144	0.427913	Pitpna	FALSE
ENSMUSG00000017801	774.12	-0.0435212	0.172001	-0.253029	0.800246	0.912151	Mlx	FALSE
ENSMUSG00000017802	2494.73	-0.167514	0.167304	-1.00125	0.316705	0.570124	Retreg3	FALSE
ENSMUSG00000017817	10.7229	-1.2421	0.900713	-1.37902	0.167888	0.387114	Jph2	FALSE
ENSMUSG00000017830	340.998	0.280767	0.221653	1.26669	0.205264	0.43848	Dhx58	FALSE
ENSMUSG00000017831	668.829	0.0522839	0.303492	0.172274	0.863222	0.941231	Rab5a	FALSE
ENSMUSG00000017832	1.45545	1.10298	1.06018	1.04037	0.298166	0.549659	Hspb9	FALSE
ENSMUSG00000017837	590.522	0.0465013	0.156436	0.297254	0.766273	0.895598	Nkiras2	FALSE
ENSMUSG00000017843	1340.17	0.108607	0.131493	0.825952	0.408831	0.658001	Ppp2r5c	FALSE
ENSMUSG00000017858	730.17	-0.339179	0.13766	-2.46389	0.0137439	0.0730766	Ift52	FALSE
ENSMUSG00000017861	8.90495	0.60324	0.627171	0.961843	0.336129	0.58734	Mybl2	FALSE
ENSMUSG00000017868	1095.32	0.624447	0.333703	1.87127	0.0613083	0.206643	Sgk2	FALSE
ENSMUSG00000017897	4.32379	-1.85997	1.06793	-1.74166	0.0815678	0.248646	Eya2	FALSE
ENSMUSG00000017922	0	NA	NA	NA	NA	NA	Prl3c1	NA
ENSMUSG00000017929	1090.91	-0.243519	0.297332	-0.819015	0.412778	0.661711	B4galt5	FALSE
ENSMUSG00000017943	0.28147	1.63832	2.77895	0.589547	0.555494	NA	Gdap1l1	NA
ENSMUSG00000017950	13083.4	0.0404397	0.168432	0.240095	0.810256	0.915685	Hnf4a	FALSE
ENSMUSG00000017969	39.339	-1.53378	0.460417	-3.33128	0.000864468	0.009595	Ptgis	TRUE
ENSMUSG00000017978	309.792	-1.08798	0.346998	-3.1354	0.0017162	0.0160968	Cadps2	TRUE
ENSMUSG00000017999	612.613	0.423101	0.0942805	4.48768	7.20031e-06	0.000252505	Ddx27	FALSE
ENSMUSG00000018001	105.17	0.351633	0.251545	1.39789	0.162145	0.379931	Cyth3	FALSE
ENSMUSG00000018008	261.675	0.0266431	0.302472	0.0880842	0.92981	0.970386	Cyth4	FALSE
ENSMUSG00000018012	34.0242	1.93511	0.621047	3.11588	0.00183396	0.0168925	Rac3	TRUE
ENSMUSG00000018040	521.321	0.0353167	0.123947	0.284934	0.775694	0.900133	Rrp7a	FALSE
ENSMUSG00000018042	25071.5	0.162464	0.203941	0.796621	0.425671	0.67339	Cyb5r3	FALSE
ENSMUSG00000018068	81.0496	0.0594156	0.272559	0.217992	0.827435	0.923971	Ints2	FALSE
ENSMUSG00000018076	222.675	0.0669416	0.163319	0.409884	0.681891	0.847973	Med13l	FALSE
ENSMUSG00000018102	2578.56	0.0341314	0.17883	0.190859	0.848636	0.933938	H2bc4	FALSE
ENSMUSG00000018126	39.1251	0.555493	1.62695	0.341433	0.732778	0.877393	Baiap2l2	FALSE
ENSMUSG00000018143	537.082	0.519876	0.174463	2.97987	0.00288369	0.0236994	Mafk	FALSE
ENSMUSG00000018160	551.524	-0.281829	0.148785	-1.8942	0.0581985	0.198954	Med1	FALSE
ENSMUSG00000018166	2956.82	-0.201867	0.205525	-0.982199	0.326002	0.578955	Erbb3	FALSE
ENSMUSG00000018167	550.94	0.0194853	0.128135	0.152069	0.879132	0.948021	Stard3	FALSE
ENSMUSG00000018168	17.1437	0.715254	0.554319	1.29033	0.196937	0.427751	Ikzf3	FALSE
ENSMUSG00000018169	39.9595	0.0552683	0.392995	0.140634	0.888159	0.952501	Mfng	FALSE
ENSMUSG00000018171	2482.47	0.566145	0.228273	2.48012	0.0131339	0.0706986	Vmp1	FALSE
ENSMUSG00000018189	529.806	-0.0778555	0.226329	-0.343993	0.730852	0.876758	Uchl5	FALSE
ENSMUSG00000018196	592.267	-0.225451	0.158034	-1.4266	0.153695	0.3678	Glrx2	FALSE
ENSMUSG00000018199	93.0728	0.242359	0.337908	0.717232	0.473231	0.708758	Ro60	FALSE
ENSMUSG00000018209	419.879	0.0295878	0.176776	0.167374	0.867076	0.943515	Stk4	FALSE
ENSMUSG00000018211	415.355	1.28706	0.619117	2.07887	0.0376293	0.148067	Wfdc15b	FALSE
ENSMUSG00000018217	94.2949	-0.538294	0.282666	-1.90435	0.0568649	0.195884	Pmp22	FALSE
ENSMUSG00000018238	10.5186	-0.857696	0.661818	-1.29597	0.194986	0.425274	Gdf9	FALSE
ENSMUSG00000018239	72.4105	0.196852	0.295313	0.666589	0.505035	0.733265	Zcchc10	FALSE
ENSMUSG00000018259	0	NA	NA	NA	NA	NA	Prl8a2	NA
ENSMUSG00000018263	0.416647	-2.25996	3.29119	-0.686668	0.492292	NA	Tbx5	NA
ENSMUSG00000018286	5173.45	0.247031	0.16612	1.48707	0.136998	0.343415	Psmb6	FALSE
ENSMUSG00000018287	1312.17	0.441401	0.129913	3.39767	0.000679619	0.00797458	Spag7	FALSE
ENSMUSG00000018293	7170.26	0.700703	0.190269	3.6827	0.000230779	0.00351315	Pfn1	FALSE
ENSMUSG00000018322	305.056	0.113628	0.203945	0.55715	0.577425	0.784828	Tomm34	FALSE
ENSMUSG00000018326	3129.38	0.335791	0.0911206	3.68513	0.000228582	0.00349153	Ywhab	FALSE
ENSMUSG00000018334	54.052	-1.10926	0.31101	-3.56663	0.000361598	0.00495654	Ksr1	TRUE
ENSMUSG00000018339	585.764	-0.784748	0.470959	-1.66628	0.0956586	0.274408	Gpx3	FALSE
ENSMUSG00000018340	2723.59	-0.00306069	0.207864	-0.0147245	0.988252	0.995442	Anxa6	FALSE
ENSMUSG00000018341	0.689988	1.50442	1.70841	0.880595	0.378537	NA	Il12rb2	NA
ENSMUSG00000018347	139.215	0.0435081	0.153253	0.283896	0.77649	0.9005	Zkscan6	FALSE
ENSMUSG00000018362	208.505	0.420301	0.227577	1.84685	0.0647682	0.214325	Kpna2	FALSE
ENSMUSG00000018363	1099.5	-0.0854153	0.157208	-0.543325	0.586906	0.790115	Smurf2	FALSE
ENSMUSG00000018372	173.994	0.132067	0.25151	0.525095	0.599517	0.798366	Cep95	FALSE
ENSMUSG00000018377	322.477	0.27042	0.174885	1.54628	0.122038	0.319073	Vezf1	FALSE
ENSMUSG00000018378	160.747	-0.206462	0.38941	-0.530192	0.595979	0.796229	Cuedc1	FALSE
ENSMUSG00000018379	1774.17	0.0436721	0.147992	0.295098	0.767919	0.896548	Srsf1	FALSE
ENSMUSG00000018381	25.2677	-0.367683	0.322046	-1.14171	0.253575	0.497887	Abi3	FALSE
ENSMUSG00000018387	950.699	-0.871291	0.293892	-2.96466	0.00303018	0.0245498	Shroom1	FALSE
ENSMUSG00000018395	107.695	0.723869	0.255101	2.83758	0.00454568	0.032901	Kif3a	FALSE
ENSMUSG00000018398	120.784	0.10751	0.344192	0.312356	0.75477	0.889575	Septin8	FALSE
ENSMUSG00000018401	907.9	-0.614209	0.216549	-2.83636	0.00456316	0.0329447	Mtmr4	FALSE
ENSMUSG00000018405	92.623	-0.446325	0.279067	-1.59935	0.109744	0.298539	Mrm1	FALSE
ENSMUSG00000018411	110.353	-1.62088	0.508796	-3.18571	0.00144401	0.0141248	Mapt	TRUE
ENSMUSG00000018412	482.615	0.308754	0.159702	1.93332	0.0531972	0.186807	Kansl1	FALSE
ENSMUSG00000018415	668.915	-0.506304	0.208343	-2.43014	0.0150929	0.0781048	Gid4	FALSE
ENSMUSG00000018417	2907.48	-0.780765	0.213999	-3.64845	0.000263826	0.00388761	Myo1b	FALSE
ENSMUSG00000018425	359.898	-0.102643	0.248451	-0.413131	0.679511	0.846158	Dhx40	FALSE
ENSMUSG00000018427	245.236	-0.179337	0.245345	-0.730959	0.464804	0.70198	Ypel2	FALSE
ENSMUSG00000018428	2738.95	-0.669744	0.166442	-4.02389	5.72442e-05	0.00122963	Akap1	FALSE
ENSMUSG00000018433	186.022	-0.0693471	0.225394	-0.307671	0.758333	0.891443	Nol11	FALSE
ENSMUSG00000018442	3767.21	-0.153605	0.222568	-0.690149	0.490101	0.720721	Derl2	FALSE
ENSMUSG00000018446	2896.02	-0.192981	0.141665	-1.36223	0.173125	0.394655	C1qbp	FALSE
ENSMUSG00000018449	606.325	-0.380798	0.174759	-2.17898	0.029333	0.124244	Rpain	FALSE
ENSMUSG00000018451	1.4442	-3.9011	1.43329	-2.72178	0.00649321	0.0427366	6330403K07Rik	TRUE
ENSMUSG00000018459	2908.2	2.21817	0.592367	3.7446	0.000180684	0.00291992	Slc13a3	TRUE
ENSMUSG00000018470	16.4908	-0.0456499	0.396407	-0.115159	0.908319	0.960793	Kcnab3	FALSE
ENSMUSG00000018474	1866.9	-0.844685	0.33501	-2.52137	0.0116898	0.0651098	Chd3	FALSE
ENSMUSG00000018476	743.656	0.247804	0.212177	1.16791	0.242844	0.485728	Kdm6b	FALSE
ENSMUSG00000018479	0.0543781	0.415246	3.30361	0.125695	0.899974	NA	Chct1	FALSE
ENSMUSG00000018481	594.972	-0.0144337	0.160462	-0.0899506	0.928327	0.969894	Appbp2	FALSE
ENSMUSG00000018486	21.8957	-1.04329	0.580799	-1.79631	0.0724453	0.230263	Wnt9b	FALSE
ENSMUSG00000018500	1.35915	0.839255	1.09438	0.76688	0.443153	0.686693	Adora2b	FALSE
ENSMUSG00000018501	1721.56	-0.136881	0.136881	-1	0.317308	0.570574	Ncor1	FALSE
ENSMUSG00000018507	72.678	0.78059	0.285858	2.73069	0.00632022	0.0419539	Trpv2	FALSE
ENSMUSG00000018509	729.567	0.355943	0.137471	2.58922	0.00961935	0.0569841	Cenpv	FALSE
ENSMUSG00000018537	191.213	1.88462	0.416026	4.53006	5.89671e-06	0.000216111	Pcgf2	TRUE
ENSMUSG00000018541	303.575	0.0685026	0.135099	0.507054	0.612117	0.805905	Cwc25	FALSE
ENSMUSG00000018543	0.67134	0.492842	1.6241	0.303456	0.761543	NA	Spmap1	FALSE
ENSMUSG00000018547	621.335	0.0378954	0.161027	0.235336	0.813948	0.917729	Pip4k2b	FALSE
ENSMUSG00000018548	292.29	-0.211564	0.169693	-1.24674	0.212492	0.447877	Trim37	FALSE
ENSMUSG00000018554	1.88932	0.587605	1.10256	0.532947	0.59407	0.79506	Ybx2	FALSE
ENSMUSG00000018559	1352.1	0.328014	0.142772	2.29747	0.0215923	0.0999112	Ctdnep1	FALSE
ENSMUSG00000018565	746.153	0.287187	0.132081	2.17432	0.0296812	0.125413	Elp5	FALSE
ENSMUSG00000018566	92.5839	-0.958563	0.521993	-1.83635	0.0663057	0.217575	Slc2a4	FALSE
ENSMUSG00000018567	8291.33	-0.0161999	0.140061	-0.115663	0.90792	0.960623	Gabarap	FALSE
ENSMUSG00000018569	14.0842	-0.188118	0.508854	-0.36969	0.711613	0.866432	Cldn7	FALSE
ENSMUSG00000018570	7.4894	-0.421623	0.595239	-0.708325	0.478743	0.712552	2810408A11Rik	FALSE
ENSMUSG00000018572	718.103	0.192515	0.174067	1.10598	0.268734	0.516818	Phf23	FALSE
ENSMUSG00000018574	2171.81	-0.636957	0.370535	-1.71902	0.0856112	0.256674	Acadvl	FALSE
ENSMUSG00000018581	10.3172	-0.0360915	0.732261	-0.0492878	0.96069	0.984858	Dnah11	FALSE
ENSMUSG00000018583	1623.4	0.201707	0.177209	1.13824	0.255018	0.499679	G3bp1	FALSE
ENSMUSG00000018585	3146.72	0.20954	0.256754	0.816112	0.414436	0.662581	Atox1	FALSE
ENSMUSG00000018589	0	NA	NA	NA	NA	NA	Glra2	NA
ENSMUSG00000018593	4524.97	2.44034	0.404012	6.04027	1.5386e-09	3.50864e-07	Sparc	TRUE
ENSMUSG00000018595	0.557143	-2.14903	2.31943	-0.926532	0.354169	NA	Glra4	NA
ENSMUSG00000018599	469.102	-0.849977	0.186407	-4.55978	5.12063e-06	0.000196271	Mief2	FALSE
ENSMUSG00000018604	1157.19	0.865658	0.515716	1.67855	0.0932389	0.270508	Tbx3	FALSE
ENSMUSG00000018620	0	NA	NA	NA	NA	NA	Mmp20	NA
ENSMUSG00000018623	15.2331	0.712984	0.802486	0.888469	0.374288	0.625852	Mmp7	FALSE
ENSMUSG00000018634	0.481075	-2.41711	3.00405	-0.804618	0.42104	NA	Crhr1	NA
ENSMUSG00000018648	81.6342	0.770495	0.490941	1.56942	0.11655	0.309774	Dusp14	FALSE
ENSMUSG00000018651	195.713	-0.0610814	0.210205	-0.29058	0.771373	0.897533	Tada2a	FALSE
ENSMUSG00000018654	71.1887	0.0402817	0.332863	0.121016	0.903678	0.959255	Ikzf1	FALSE
ENSMUSG00000018656	0.110589	-0.166675	3.30361	-0.0504524	0.959762	NA	Tcaf3	FALSE
ENSMUSG00000018659	4586.33	-0.536928	0.147697	-3.63533	0.00027763	0.00406207	Pnpo	FALSE
ENSMUSG00000018661	449.066	0.268808	0.143513	1.87306	0.0610601	0.206084	Cog1	FALSE
ENSMUSG00000018666	710.081	0.282886	0.146246	1.93432	0.0530733	0.18647	Cbx1	FALSE
ENSMUSG00000018669	1900.55	0.189369	0.180467	1.04933	0.294028	0.544874	Cdk5rap3	FALSE
ENSMUSG00000018672	135.914	0.0473514	0.303005	0.156273	0.875818	0.946614	Copz2	FALSE
ENSMUSG00000018677	14065.8	-0.139155	0.136814	-1.01712	0.309098	0.561399	Slc25a39	FALSE
ENSMUSG00000018678	87.9594	0.626136	0.260278	2.40564	0.016144	0.0817767	Sp2	FALSE
ENSMUSG00000018697	456.317	0.359258	0.184723	1.94485	0.0517933	0.183677	Aatf	FALSE
ENSMUSG00000018698	0.149327	0.542611	3.29904	0.164475	0.869357	NA	Lhx1	FALSE
ENSMUSG00000018707	2779.38	-0.0492666	0.161648	-0.304778	0.760535	0.892852	Dync1h1	FALSE
ENSMUSG00000018727	351.635	-2.37132	0.449723	-5.27284	1.3433e-07	1.09878e-05	Cpsf4l	TRUE
ENSMUSG00000018733	292.991	-0.515277	0.162993	-3.16134	0.00157044	0.0150525	Pex12	FALSE
ENSMUSG00000018736	907.29	-0.107136	0.157735	-0.679215	0.497002	0.726375	Ndel1	FALSE
ENSMUSG00000018740	39.5643	-0.667942	0.391674	-1.70535	0.0881286	0.261033	Slc25a35	FALSE
ENSMUSG00000018750	506.606	0.169029	0.15642	1.08061	0.27987	0.529769	Zbtb4	FALSE
ENSMUSG00000018752	36.0168	1.39352	0.298835	4.66318	3.11365e-06	0.000134148	Tnfsfm13	TRUE
ENSMUSG00000018761	1587.1	0.0048334	0.114054	0.0423782	0.966197	0.986847	Mpdu1	FALSE
ENSMUSG00000018765	1249.38	-0.0399529	0.140589	-0.284183	0.776271	0.900321	Fxr2	FALSE
ENSMUSG00000018770	14292.3	-0.636694	0.237016	-2.68629	0.00722509	0.0463013	Atp5mc3	FALSE
ENSMUSG00000018774	348.615	0.330521	0.298328	1.10791	0.2679	0.515962	Cd68	FALSE
ENSMUSG00000018776	0.183429	-0.900458	3.30241	-0.272667	0.785109	NA	Slc35g3	FALSE
ENSMUSG00000018796	23947.4	-0.644198	0.310331	-2.07584	0.0379086	0.148809	Acsl1	FALSE
ENSMUSG00000018800	174.554	1.148	0.274005	4.18972	2.79295e-05	0.000707936	Abca5	TRUE
ENSMUSG00000018809	115.816	0.673179	0.20427	3.29553	0.000982361	0.0105347	Smyd4	FALSE
ENSMUSG00000018819	198.493	0.552719	0.344848	1.60279	0.108981	0.297252	Lsp1	FALSE
ENSMUSG00000018820	532.565	0.0726645	0.123476	0.588491	0.556203	0.772695	Zfyve27	FALSE
[truncated: 76,305 more rows]

## Sheet: Shared DEGs
Gene	Log2FC Human	Log2FC Mouse
PAPLN	3.22624	-1.50664
PTK6	2.95623	-1.74623
MAGED2	1.75928	1.47103
AEBP1	2.79244	1.306
KRT23	7.03234	2.46203
SOD3	3.66522	-1.0783
GALNT18	2.2813	5.06112
ADAM23	3.83299	-2.06602
USP35	-1.69926	1.11559
KIAA1217/Etl4	1.12276	1.05364
BCL2L14	3.12734	2.8573
ADGRE5	1.78597	1.54702
LIF	3.3411	3.27543
TUBB2A	2.10055	1.50757
CYP1A1	4.89389	3.78787
KCNJ16	5.62959	-2.05869
HEPACAM	9.27026	6.6016
FBLIM1	1.8702	2.0173
PDLIM3	2.14905	-2.20156
GOLGA7B	3.90963	4.15585
PDZK1IP1	5.28867	1.43605
PIGR	4.43525	-1.11206
CDS1	3.91947	-1.52023
FNDC1	3.89802	-2.04541
SLC16A9	4.47814	-1.58372
NTM	4.36766	-1.80042
GBP6/GBP9	4.2546	1.49945
CFAP91	3.0254	3.8035
KRT5	5.57367	5.2435
SLCO1A2/ Slco1a4	-4.05215	-1.37897
ARL4D	-1.9478	-1.19234
