# Supplementary material for: Cross-Species Upregulation of MAGED2 in Liver Cancer Suggests a Role in Obesity-Driven Tumor Progression
Source: Curr Issues Mol Biol. 2026 Jan 27;48(2):139. doi: 10.3390/cimb48020139 (PMC12939545; doi:10.3390/cimb48020139)
Supplement: Supplementary file 1 [file cimb-48-00139-s001.zip › Sup-rev/Table S2_percentage identical between homologs.xlsx]

## Sheet: Human query gene
Human gene symbol	Fon Tacer et al, 2019	Gene synonym	ENSEMBL ID	NCBI Gene ID	Mouse ortholog	ENSEMBL ID	NCBI Gene ID	%id. target Mouse gene identical to query gene	Homology type	MAGE Type
MAGEA1	MAGE-A1	CT1.1, MAGE1	ENSG00000198681	4100	No data	No data		No data	No data	Type I
MAGEA2	MAGE-A2	CT1.2, MAGE2A, MAGEA2	ENSG00000268606	4101	Magea13	ENSMUSG00000046180	75352	37.2611	ortholog_many2many	Type I
MAGEA2B	MAGE-A2B	CT1.2, MAGE2	ENSG00000183305	266740	Magea13	ENSMUSG00000046180	75352	37.2611	ortholog_many2many	Type I
MAGEA3	MAGE-A3	CT1.3, HIP8, HYPD, MAGE3, MAGEA6	ENSG00000221867	4102	No data	No data	No data	No data	No data	Type I
MAGEA4	MAGE-A4	CT1.4, MAGE-41, MAGE-X2, MAGE4, MAGE4A, MAGE4B	ENSG00000147381	4103	Magea13	ENSMUSG00000046180	75352	38.4858	ortholog_many2many	Type I
MAGEA5	MAGE-A5	PSMAGEA, MAGEA4 pseudogene		139041						Type I
MAGEA6	MAGE-A6	CT1.6, MAGE-3b, MAGE3B, MAGE6	ENSG00000197172	4105	No data	No data	No data	No data	No data	Type I
MAGEA8	MAGE-A8	CT1.8, MAGE8	ENSG00000156009	4107	Magea13	ENSMUSG00000046180	75352	38.0503	ortholog_many2many	Type I
MAGEA9	MAGE-A9	CT1.9, MAGE9	ENSG00000123584	4108	No data	No data	No data	No data	No data	Type I
MAGEA9B	MAGE-A9B	CT1.9; MAGE-9 antigen; cancer/testis antigen 1.9; melanoma-associated antigen 9	ENSG00000267978	728269	No data	No data	No data	No data	No data	Type I
MAGEA10	MAGE-A10	CT1.10, MAGE10	ENSG00000124260	4109	Magea6/Magea10/Magea8/Magea1/Magea9/Magea14/Magea2/Magea3/Magea4	ENSMUSG00000063728/ENSMUSG00000043453/ENSMUSG00000079350/ENSMUSG00000096644/ENSMUSG00000031179/ENSMUSG00000031118/ENSMUSG00000055746/ENSMUSG00000094196/ENSMUSG00000033343	17142/236852/17144/17137/70696/74279/17138/17139/17140	40.542	ortholog_one2many	Type I
MAGEA11	MAGE-A11A	CT1.11, MAGE-11, MAGE11, MAGEA-11	ENSG00000185247	4110	Magea13	ENSMUSG00000046180	75352	29.6037	ortholog_many2many	Type I
MAGEA12	MAGE-A12	CT1.12, MAGE12	ENSG00000213401	4111	Magea13	ENSMUSG00000046180	75352	36.9427	ortholog_many2many	Type I
MAGEB1	MAGE-B1	CT3.1, DAM10, MAGE-Xp, MAGEL1	ENSG00000214107	4112	No data	No data	No data	No data	No data	Type I
MAGEB2	MAGE-B2	CT3.2, DAM6, MAGE-XP-2	ENSG00000099399	4113	Mageb4	ENSMUSG00000035427	17140	54.5455	ortholog_one2many	Type I
MAGEB3	MAGE-B3	CT3.5	ENSG00000198798	4114	No data	No data	No data	No data	No data	Type I
MAGEB4	MAGE-B4	CT3.6	ENSG00000120289	4115	No data	No data	No data	No data	No data	Type I
MAGEB5	MAGE-B5	CT3.3, MAGE-B5	ENSG00000188408	347541	Mageb5b/Mageb5	ENSMUSG00000064129/ENSMUSG00000061392	629542/74271	44.1818	ortholog_one2many	Type I
MAGEB6	MAGE-B6	CT3.4, MAGE-B6A, MAGEB6	ENSG00000176746	158809	Mageb1/Gm5071/Mageb2/Mageb6b2/Mageb6b1/Mageb3	ENSMUSG00000062162/ENSMUSG00000078123/ENSMUSG00000073069/ENSMUSG00000096072/ENSMUSG00000094861/ENSMUSG00000074881	17145/278087/17146/667988/278167/17147	25.1433	ortholog_many2many	Type I
MAGEB6B	No data	MAGEB6P1	ENSG00000232030	392433	Mageb1/Gm5071/Mageb2/Mageb6b2/Mageb6b1/Mageb3	ENSMUSG00000062162/ENSMUSG00000078123/ENSMUSG00000073069/ENSMUSG00000096072/ENSMUSG00000094861/ENSMUSG00000074881	17145/278087/17146/667988/278167/17147	26.1261	ortholog_many2many	Type I
MAGEB10	MAGE-B10	MAGE family testis and tumor-specific protein; MAGE-B10 antigen; melanoma-associated antigen B10	ENSG00000177689	139422	No data	No data	No data	No data	No data	Type I
MAGEB16	MAGE-B16	RP11-497J7.3	ENSG00000189023	139604	Mageb16	ENSMUSG00000046942	71967	54.9383	ortholog_one2one	Type I
MAGEB17	MAGE-B17	No data	ENSG00000182798	645864	No data	No data	No data	No data	No data	Type I
MAGEB18	MAGE-B18	MAGE-B18 antigen; melanoma-associated antigen B18	ENSG00000176774	286514	Mageb18	ENSMUSG00000067649	215641	57.1429	ortholog_one2one	Type I
MAGEC1	MAGE-C1	CT7, CT7.1	ENSG00000155495	9947	Magea13	ENSMUSG00000046180	75352	10.0701	ortholog_many2many	Type I
MAGEC2	MAGE-C2	CT10, HCA587, MAGEE1	ENSG00000046774	51438	Magea13	ENSMUSG00000046180	75352	31.9035	ortholog_many2many	Type I
MAGEC3	MAGE-C3	CT7.2, HCA2, MAGE-C3, MAGEC4	ENSG00000165509	139081	Magea13	ENSMUSG00000046180	75352	12.5972	ortholog_many2many	Type I
MAGED1	MAGE-D1	DLXIN-1, NRAGE	ENSG00000179222	9500	Maged1	ENSMUSG00000025151	94275	87.5321	ortholog_one2one	Type II
MAGED2	MAGE-D2	11B6, BARTS5, BCG-1, BCG1, HCA10, MAGE-D2	ENSG00000102316	10916	Maged2	ENSMUSG00000025268	80884	86.7987	ortholog_one2one	Type II
TRO	TRO	MAGE-d3, MAGED3	ENSG00000067445	7216	Tro	ENSMUSG00000025272	56191	71.3487	ortholog_one2one	Type II
MAGED4	MAGE-D4	MAGE-D4, MAGE-E1, MAGE1, MAGEE1	ENSG00000154545	728239	No data	No data	No data	No data	No data	Type II
MAGED4B	MAGE-D4B	MAGE-D4 antigen; MAGE-E1 antigen; melanoma-associated antigen D4	ENSG00000187243	81557	No data	No data	No data	No data	No data	Type II
MAGEE1	MAGE-E1	DAMAGE, HCA1	ENSG00000198934	57692	Magee1	ENSMUSG00000031227	107528	61.651	ortholog_one2one	Type II
MAGEE2	MAGE-E2	HCA3	ENSG00000186675	139599	Magee2	ENSMUSG00000031224	272790	83.5564	ortholog_one2one	Type II
MAGEF1	MAGE-F1	MAGE-F1	ENSG00000177383	64110	No data	No data	No data	No data	No data	Type II
NSMCE3	MAGE-G1	HCA4, LICS, MAGEL3, NDNL2, NSE3	ENSG00000282130	56160	Nscme3l	ENSMUSG00000100937	75555	64.4737	ortholog_one2one	Type II
MAGEH1	MAGE-H1	APR-1, APR1, MAGEH	ENSG00000187601	28986	Mageh1	ENSMUSG00000047238	75625	92.6941	ortholog_one2one	Type II
MAGEL2	MAGE-L2	NDNL1, PWLS, SHFYNG, nM15	ENSG00000288188	54551	Magel2	ENSMUSG00000056972	27385	64.6117	ortholog_one2one	Type II
NDN	NDN	HsT16328, PWCR	ENSG00000288364	4692	Ndn	ENSMUSG00000033585	17984	83.1776	ortholog_one2one	Type II

## Sheet: Mouse query gene
Mouse gene symbol	Gene synonym	ENSEMBL ID	NCBI Gene ID	Human ortholog	ENSEMBL ID	NCBI Gene ID	% identical between query gene and human homolog	Homology type	MAGE Type
Magea1	RP23-440J5.3, Mage-a1	ENSMUSG00000096644	17137	MAGEA10	ENSG00000124260	4109	45.9375	ortholog_one2many	Type I
Magea2	RP23-440J5.1, Mage-a2	ENSMUSG00000055746	17138	MAGEA10	ENSG00000124260	4109	45.625	ortholog_one2many	Type I
Magea3	RP24-205E7.2, Mage-a3	ENSMUSG00000094196	17139	MAGEA10	ENSG00000124260	4109	46.5625	ortholog_one2many	Type I
Magea4	RP23-169I24.1, Mage-a4	ENSMUSG00000033343	17140	MAGEA10	ENSG00000124260	4109	47.9365	ortholog_one2many	Type I
Magea5	RP23-440J5.2, Mage-a5	ENSMUSG00000079349	17141	MAGEA10	ENSG00000124260	4109	47.5	ortholog_one2many	Type I
Magea6	RP24-205E7.1, Mage-a6	ENSMUSG00000063728	17142	MAGEA10	ENSG00000124260	4109	47.3846	ortholog_one2many	Type I
Magea8	RP23-124I6.2, Mage-a8	ENSMUSG00000079350	17144	MAGEA10	ENSG00000124260	4109	46.875	ortholog_one2many	Type I
Magea10	RP23-13H12.2	ENSMUSG00000043453	236852	MAGEA10	ENSG00000124260	4109	56	ortholog_one2many	Type I
Mageb1	MAGE-Xp, Mage-b1, Mage-rs1, Magel1, Smage1, dam1	ENSMUSG00000062162	17145	MAGEB6/MAGEB6B	ENSG00000176746/ENSG00000232030	158809/392433	27.7632	ortholog_many2many	Type I
Mageb2	Mage-b2, Mage-rs2, Smage2	ENSMUSG00000073069	17146	MAGEB6/MAGEB6B	ENSG00000176746/ENSG00000232030	158809/392433	27.7632	ortholog_many2many	Type I
Mageb3	Mage-b3, Mage-ps1, Mage-rs3, Smage3	ENSMUSG00000074881	17147	MAGEB6/MAGEB6B	ENSG00000176746/ENSG00000232030	158809/392433	31.9697	ortholog_many2many	Type I
Mageb4	Mage-b4, mMage-b4	ENSMUSG00000035427	434903	MAGEB2	ENSG00000099399	4113	31.295	ortholog_one2many	Type I
Mageb5	1700056A17Rik, mMage-b5	ENSMUSG00000061392	74271	MAGEB5	ENSG00000188408	347541	33.3333	ortholog_one2many	Type I
Mageb5b	Gm14781	ENSMUSG00000064129	629542	MAGEB5	ENSG00000188408	347541	33.0601	ortholog_one2many	Type I
Mageb6-ps	Gm42; Gm6968; Mageb6; EG629374; mMage-b6		629374
Mageb6b1	EG278167, Gm5072	ENSMUSG00000094861	278167	MAGEB6/MAGEB6B	ENSG00000176746/ENSG00000232030	158809/392433	30.0872	ortholog_many2many	Type I
Mageb6b2	EG667988, Gm8914	ENSMUSG00000096072	667988	MAGEB6/MAGEB6B	ENSG00000176746/ENSG00000232030	158809/392433	30.0872	ortholog_many2many	Type I
Mageb7-ps	EG637027, Gm7197, Mageb7, mMage-b7
Mageb8-ps	EG436212, Gm5758, Mageb8, mMage-b8
Mageb16	2410003J06Rik	ENSMUSG00000046942	71967	MAGEB16	ENSG00000189023	139604	49.0358	ortholog_one2one	Type I
Mageb17	Mage-b17; EG236891		236891
Mageb18	B430216B18Rik	ENSMUSG00000067649	215641	MAGEB18	ENSG00000176774	286514	59.9388	ortholog_one2one	Type I
Mageal1	1700080O16Rik, Mage-a14, Mage-al1	ENSMUSG00000031118	74279	MAGEA10	ENSG00000124260	4109	47.1831	ortholog_one2many	Type I
Mageal2	3830417A13Rik, Mage-a9, Mageal2	ENSMUSG00000031179	70696	MAGEA10	ENSG00000124260	4109	43.2343	ortholog_one2many	Type I
Mageal3	4933402E13Rik, Mage-c2, Mage-al3	ENSMUSG00000045330	74437	No data	No data	No data	No data	No data	Type I
Magek1	4930550L24Rik, Mage-a13, Mage-k1	ENSMUSG00000046180	75352	MAGEA11/MAGEA4/MAGEC2/MAGEC1/MAGEA2/MAGEA2B/MAGEA12/MAGEC3/MAGEA8	ENSG00000185247/ENSG00000147381/ENSG00000046774 /ENSG00000155495/ENSG00000268606/ENSG00000183305/ENSG00000213401/ENSG00000165509/ENSG00000156009	4110/4103/51438/9947/4101/266740/4111/139081/4107	37.8125	ortholog_many2many	Type I
Maged1	2810433C11Rik, 5430405L04Rik, DXBwg1492e, Dlixin, Dlxin-1, Dlxin1, MAGE-D1, NRAGE	ENSMUSG00000025151	94275	MAGED1	ENSG00000179222	9500	87.871	ortholog_one2one	Type II
Maged2	4833439A22Rik, Mage-d2, ORF1	ENSMUSG00000025268	80884	MAGED2	ENSG00000102316	10916	85.3896	ortholog_one2one	Type II
Tro	Maged3, Maged3l, Tnnl, magphinin, Tro	ENSMUSG00000025272	56191	TRO	ENSG00000067445	7216	48.9219	ortholog_one2one	Type II
Magee1	DAMAGE, mMage-e1	ENSMUSG00000031227	107528	MAGEE1	ENSG00000198934	57692	64.2701	ortholog_one2one	Type II
Magee2	9630059J11Rik, Mage-e2	ENSMUSG00000031224	272790	MAGEE2	ENSG00000186675	139599	83.5564	ortholog_one2one	Type II
Magef1	6430590I03Rik	ENSMUSG00000121787	76222	No data	No data	No data	No data	No data	Type II
Mageh1	2010107K23Rik, APR-1, APR1	ENSMUSG00000047238	75625	MAGEH1	ENSG00000187601	28986	93.1193	ortholog_one2one	Type II
Ndn	Peg6	ENSMUSG00000033585	17984	NDN	ENSG00000182636	4692	82.1538	ortholog_one2one	Type II
Nsmce3	5730494G16Rik, HCA4, Mageg1, Ndnl2, mage-g1	ENSMUSG00000070520	66647	No data	No data	No data	No data	No data	Type II
Magel2	Mage-l2, NDNL1, nM15, ns7	ENSMUSG00000056972	27385	MAGEL2	ENSG00000254585	54551	62.8505	ortholog_one2one	Type II
Nscme3l	1700020D05Rik, mage-g2	ENSMUSG00000100937	75555	NSMCE3	ENSG00000185115	56160	66.6667	ortholog_one2one	Type II
